# Supplementary material for: Plankton and marine aggregates as transmission vectors for V. aestuarianus 02/041 infecting the pacific oyster Crassostrea gigas
Source: Environ Microbiol Rep. 2023 Sep 30;15(6):631–41. doi: 10.1111/1758-2229.13206 (PMC10667632; doi:10.1111/1758-2229.13206)
Supplement: Supplementary file 1 — Table S1. Results of differential transcriptome analysis of V. aestuarianus 02/041 associated/non‐associated to marine aggregates. [file EMI4-15-631-s001.csv]

Table S1: A differential transcriptome analysis of V. aestuarianus 02/041 associated/non-associated to marine aggregates
;row;baseMean;log2FoldChange;lfcSE;stat;pvalue;padj;Type;Frame;Begin;End;Mutation;Gene;Product;Score;COGs;COGclassID;ClassDescription;COGprocess;significant;significant_color
1;VIBAE_v3_B10001;0;NA;NA;NA;NA;NA;NA;NA;NA;NA;NA;NA;NA;NA;NA;NA;NA;NA;NA;NA
2;VIBAE_v3_B10002;114	787243876681;0	461214930730437;0	35294747758029;1	30675230743225;0	191296847467781;0	243188732276022;NA;NA;NA;NA;NA;NA;NA;NA;NA;NA;NA;NA;NA;NA
3;VIBAE_v3_B10003;78	3843478559133;1	10982963001661;0	482071972293856;2	30220733376321;0	0213234825968113;0	0360718176917084;NA;NA;NA;NA;NA;NA;NA;NA;NA;NA;NA;NA;Significant;Up
4;VIBAE_v3_B10004;44	8511979178051;1	65717740933221;0	659762612659974;2	5117782934849;0	0120124529968686;0	0218194947013433;NA;NA;NA;NA;NA;NA;NA;NA;NA;NA;NA;NA;Significant;Up
5;VIBAE_v3_B10005;58	7894626832517;0	829253489558425;0	472669344305558;1	75440506042709;0	0793611248549798;0	112053410093823;NA;NA;NA;NA;NA;NA;NA;NA;NA;NA;NA;NA;NA;NA
6;VIBAE_v3_B10006;754	903594760954;-3	34649242110711;0	378157484522427;-8	84946763736112;8	79377582516304e-19;5	57605330731929e-17;NA;NA;NA;NA;NA;NA;NA;NA;NA;NA;NA;NA;Significant;Down
7;VIBAE_v3_B10007;250	17594152505;-0	0874155807100805;0	325042624097675;-0	268935746358644;0	787979128370889;0	824217108780847;CDS;-1;3815;4381;no;;conserved protein of unknown function;189	5;090HW;S;Function unknown;POORLY CHARACTERIZED;NA;NA
8;VIBAE_v3_B10008;76	3693772922743;0	563670790615699;0	568053811652643;0	992284144658421;0	321058935521955;0	379771522091402;NA;NA;NA;NA;NA;NA;NA;NA;NA;NA;NA;NA;NA;NA
9;VIBAE_v3_B10009;176	078911810313;0	0951121609805305;0	354576801976305;0	268241352650268;0	788513546115837;0	824570012617386;NA;NA;NA;NA;NA;NA;NA;NA;NA;NA;NA;NA;NA;NA
10;VIBAE_v3_B10010;290	078012337583;-0	740382859241161;0	391975172993306;-1	88885141267303;0	0589117414777697;0	0865679909004445;NA;NA;NA;NA;NA;NA;NA;NA;NA;NA;NA;NA;NA;NA
11;VIBAE_v3_B10013;193	934119770363;-0	126295093183018;0	320223584563004;-0	394396600598196;0	693288253161901;0	739213080122944;NA;NA;NA;NA;NA;NA;NA;NA;NA;NA;NA;NA;NA;NA
12;VIBAE_v3_B10014;713	692814592446;-0	969027405839818;0	329594543308298;-2	94005900738898;0	0032814974756831;0	00704621187056633;CDS;-2;7693;8292;no;;conserved membrane protein of unknown function;342	4;05S38;S;Function unknown;POORLY CHARACTERIZED;Significant;Down
13;VIBAE_v3_B10015;1523	57449183143;-3	69595450247047;0	409342110771226;-9	02901119923151;1	73229941356385e-19;1	34253204551198e-17;NA;NA;NA;NA;NA;NA;NA;NA;NA;NA;NA;NA;Significant;Down
14;VIBAE_v3_B10016;76	5860511892025;0	398239939235934;0	409134716093988;0	973371174751273;0	330368859825467;0	389353330996784;CDS;-3;10200;10487;no;;Plasmid stabilization system protein;188	7;061AC;S;Function unknown;POORLY CHARACTERIZED;NA;NA
15;VIBAE_v3_B10017;63	2629606011938;0	0355333358467979;0	447579192282639;0	079390053111225;0	936722380137334;0	948278461750059;CDS;-1;10484;10765;no;;conserved protein of unknown function;173	3;05U52;D;Cell cycle control	cell division	chromosome partitioning;CELLULAR PROCESSES AND SIGNALING;NA;NA
16;VIBAE_v3_B10018;151	499100544898;0	263798719785969;0	338697383984833;0	778862584299683;0	436060666420395;0	4967103671664;CDS;-2;11446;11886;no;;conserved exported protein of unknown function;276	6;05GF9;S;Function unknown;POORLY CHARACTERIZED;NA;NA
17;VIBAE_v3_B10019;168	689175719188;0	928635813299657;0	361815266268056;2	56660207535761;0	0102700392909357;0	0190093385371808;CDS;-3;12057;12680;no;;conserved protein of unknown function;320	5;07B34;S;Function unknown;POORLY CHARACTERIZED;Significant;Up
18;VIBAE_v3_B10020;187	539731228571;0	617010062401998;0	477933750331805;1	29099495897421;0	196705425529145;0	249382673686601;NA;NA;NA;NA;NA;NA;NA;NA;NA;NA;NA;NA;NA;NA
19;VIBAE_v3_B10021;204	207124999715;-0	776512582362706;0	330362895523153;-2	35048364354915;0	0187490316688408;0	0321708476974574;NA;NA;NA;NA;NA;NA;NA;NA;NA;NA;NA;NA;Significant;Down
20;VIBAE_v3_B10022;208	100718036734;1	4854351371112;0	4806302263064;3	09059866776718;0	00199753425109639;0	00461660860922432;CDS;-3;13950;14264;no;vco;Vco32;99	4;05UDA;S;Function unknown;POORLY CHARACTERIZED;Significant;Up
21;VIBAE_v3_B10023;142	057562679213;2	37578892380676;0	490781532030935;4	84082788114572;1	29299327441651e-06;7	91107727110103e-06;CDS;-3;14355;15095;no;;Transposase subunit IstB	IS21 family	ATPAse;476	1;COG1484;L;Replication	recombination and repair;INFORMATION STORAGE AND PROCESSING;Significant;Up
22;VIBAE_v3_B10024;240	320674718391;2	08260147261635;0	578793658196959;3	59817603928835;0	000320456693800957;0	000997850642527533;CDS;-1;15107;16639;no;istA;IS21 transposase subunit IstA;1040	8;05D70;L;Replication	recombination and repair;INFORMATION STORAGE AND PROCESSING;Significant;Up
23;VIBAE_v3_B10025;156	132370299663;-2	48868990890789;0	418393589155167;-5	94820277703855;2	71102618352202e-09;2	52125435067547e-08;CDS;3;17100;17342;no;;ParD protein (Antitoxin to ParE);158	7;05MA5;S;Function unknown;POORLY CHARACTERIZED;Significant;Down
24;VIBAE_v3_B10026;101	576738402125;0	211938526052504;0	382440558124159;0	554173770407735;0	579459927346874;0	634329007571715;CDS;3;17349;17645;no;;Plasmid stabilization system protein ParE;179	1;COG3668;S;Function unknown;POORLY CHARACTERIZED;NA;NA
25;VIBAE_v3_B10027;155	865239137226;1	14338174145334;0	428196336356547;2	67022775389016;0	00757998126512701;0	0145715303603843;CDS;-3;18300;18806;no;;Peptidase T;222	2;06W5P;S;Function unknown;POORLY CHARACTERIZED;Significant;Up
26;VIBAE_v3_B10028;83	8565942156118;0	632371451564686;0	380881122016561;1	66028562459756;0	0968570062719925;0	133954584021245;NA;NA;NA;NA;NA;NA;NA;NA;NA;NA;NA;NA;NA;NA
27;VIBAE_v3_B10029;83	7522352539488;0	743164455708772;0	457225595815576;1	62537806831035;0	104082026086939;0	142814189893062;NA;NA;NA;NA;NA;NA;NA;NA;NA;NA;NA;NA;NA;NA
28;VIBAE_v3_B10030;81	3541639448001;0	765732511090535;0	45793651705063;1	67213681936152;0	0944973456358385;0	130872869032457;NA;NA;NA;NA;NA;NA;NA;NA;NA;NA;NA;NA;NA;NA
29;VIBAE_v3_B10031;50	5023662129715;1	60958849946427;0	705748792870156;2	28068190229324;0	0225672768442889;0	0379750919152991;NA;NA;NA;NA;NA;NA;NA;NA;NA;NA;NA;NA;Significant;Up
30;VIBAE_v3_B10033;59	7499972370311;1	09801992724469;0	64718722441589;1	6966032174626;0	0897717011225392;0	125106416649293;NA;NA;NA;NA;NA;NA;NA;NA;NA;NA;NA;NA;NA;NA
31;VIBAE_v3_B10034;91	0513764550332;0	749316025810273;0	421929232596976;1	77592820767177;0	0757447509715871;0	107637277696466;NA;NA;NA;NA;NA;NA;NA;NA;NA;NA;NA;NA;NA;NA
32;VIBAE_v3_B10035;74	6036252653896;0	93527881338788;0	439946836305396;2	12589053087006;0	0335123755208609;0	0532934505773682;NA;NA;NA;NA;NA;NA;NA;NA;NA;NA;NA;NA;NA;NA
33;VIBAE_v3_B10036;241	044895136554;0	0233014500701603;0	328090309489521;0	0710214517046093;0	943380682607863;0	953865222689999;CDS;-3;22785;23219;no;;putative acetyltransferase;241	9;08R6G;S;Function unknown;POORLY CHARACTERIZED;NA;NA
34;VIBAE_v3_B10037;62	0380794890737;1	29605617037365;0	671043810349726;1	93140321151043;0	0534332083180399;0	0797780866254002;NA;NA;NA;NA;NA;NA;NA;NA;NA;NA;NA;NA;NA;NA
35;VIBAE_v3_B10038;131	482743962015;0	256400057021689;0	361900952320378;0	708481299586929;0	478646421114081;0	538672560030339;NA;NA;NA;NA;NA;NA;NA;NA;NA;NA;NA;NA;NA;NA
36;VIBAE_v3_B10039;83	2394180652662;0	779617388165553;0	630311243272958;1	23687685486508;0	216132803911865;0	270894215145599;NA;NA;NA;NA;NA;NA;NA;NA;NA;NA;NA;NA;NA;NA
37;VIBAE_v3_B10040;283	849093959134;0	59903992951857;0	38849954902675;1	54193211039564;0	123090091970506;0	165315230478592;NA;NA;NA;NA;NA;NA;NA;NA;NA;NA;NA;NA;NA;NA
38;VIBAE_v3_B10041;89	2340373034988;1	1525814616562;0	588454528998351;1	95865849417131;0	0501527943031951;0	0753822739082692;NA;NA;NA;NA;NA;NA;NA;NA;NA;NA;NA;NA;NA;NA
39;VIBAE_v3_B10042;171	979966625466;1	09084398199892;0	429810950909216;2	53796228246712;0	0111500000509197;0	0204392247976781;CDS;3;25689;26357;no;;conserved protein of unknown function;445	3;07V5T;S;Function unknown;POORLY CHARACTERIZED;Significant;Up
40;VIBAE_v3_B10043;44	104688585037;1	13451091792904;0	537549490180918;2	11052366089532;0	0348132753420322;0	0551660572913308;NA;NA;NA;NA;NA;NA;NA;NA;NA;NA;NA;NA;NA;NA
41;VIBAE_v3_B10044;65	2385578129913;0	389359072090157;0	417607323992431;0	93235690496945;0	351152108363648;0	411414214306233;NA;NA;NA;NA;NA;NA;NA;NA;NA;NA;NA;NA;NA;NA
42;VIBAE_v3_B10045;189	179957386598;0	166325713749017;0	332356821204956;0	500443207833091;0	616763035817128;0	669581701599033;NA;NA;NA;NA;NA;NA;NA;NA;NA;NA;NA;NA;NA;NA
43;VIBAE_v3_B10046;353	639359006866;-0	148754889579075;0	399031697767252;-0	37278965658974;0	709305001694291;0	753876606239072;CDS;-1;27617;28144;no;;conserved protein of unknown function;75	1;0720R;S;Function unknown;POORLY CHARACTERIZED;NA;NA
44;VIBAE_v3_B10047;146	905012488516;1	24608829310333;0	435917686411434;2	85854034361714;0	0042559498661213;0	00877828989143304;CDS;-3;28131;28727;no;;conserved protein of unknown function;283	5;05Z5H;S;Function unknown;POORLY CHARACTERIZED;Significant;Up
45;VIBAE_v3_B10048;309	839877258049;0	422448996762079;0	3145225416479;1	34314378406302;0	179225420438091;0	229305528747603;CDS;-2;28855;29736;no;;conserved protein of unknown function;340	5;07F4K;S;Function unknown;POORLY CHARACTERIZED;NA;NA
46;VIBAE_v3_B10049;182	465896962235;1	002527826476;0	342940015070686;2	92333289327394;0	00346306054811531;0	00737177436106947;NA;NA;NA;NA;NA;NA;NA;NA;NA;NA;NA;NA;Significant;Up
47;VIBAE_v3_B10050;99	4603546980739;0	276230349277342;0	416356728249742;0	663446344288813;0	507044732786796;0	565711065505929;CDS;-1;30566;30961;no;;conserved protein of unknown function;66	2;06FKH;S;Function unknown;POORLY CHARACTERIZED;NA;NA
48;VIBAE_v3_B10051;353	620908852867;0	111534199318641;0	290653720625264;0	383735666891532;0	701174374367008;0	746290629889605;CDS;-3;31104;31907;no;;conserved protein of unknown function;507	3;076BZ;S;Function unknown;POORLY CHARACTERIZED;NA;NA
49;VIBAE_v3_B10052;471	365839330206;-1	25580931869699;0	298963899677553;-4	20053832603681;2	66281085465958e-05;0	00011681198560535;CDS;-3;32046;33029;no;;conserved protein of unknown function;344;05MF2;S;Function unknown;POORLY CHARACTERIZED;Significant;Down
50;VIBAE_v3_B10053;87	6350245237277;0	446800457749009;0	529252208968759;0	84421085104131;0	398551592019918;0	460629221928571;NA;NA;NA;NA;NA;NA;NA;NA;NA;NA;NA;NA;NA;NA
51;VIBAE_v3_B10054;287	259313257236;0	00666053451035139;0	360097655867482;0	0184964672827598;0	985242795784556;0	988075988583361;NA;NA;NA;NA;NA;NA;NA;NA;NA;NA;NA;NA;NA;NA
52;VIBAE_v3_B10055;325	409929248952;0	424192549104803;0	358065383530923;1	18467902404246;0	236144379037781;0	292732294512178;NA;NA;NA;NA;NA;NA;NA;NA;NA;NA;NA;NA;NA;NA
53;VIBAE_v3_B10056;39	9853697468663;1	20562158536998;0	636986890456271;1	892694501933;0	0583985080015909;0	0859043079039219;NA;NA;NA;NA;NA;NA;NA;NA;NA;NA;NA;NA;NA;NA
54;VIBAE_v3_B10057;29	3602628922589;0	8898302376441;0	544376576955996;1	63458582773672;0	10213590059394;0	140420086723272;NA;NA;NA;NA;NA;NA;NA;NA;NA;NA;NA;NA;NA;NA
55;VIBAE_v3_B10058;110	699278836844;0	882975931167105;0	527183967631738;1	67489147125184;0	0939555272968185;0	13028624312034;NA;NA;NA;NA;NA;NA;NA;NA;NA;NA;NA;NA;NA;NA
56;VIBAE_v3_B10059;414	449039866815;-0	169274030498525;0	287686882021462;-0	588396764249738;0	556266009133159;0	612228882044572;CDS;-1;36494;37387;no;;conserved protein of unknown function;285;0690R;S;Function unknown;POORLY CHARACTERIZED;NA;NA
57;VIBAE_v3_B10060;484	002373874466;-0	555685198133187;0	30843894876752;-1	80160514861573;0	0716075506549035;0	102699657125007;NA;NA;NA;NA;NA;NA;NA;NA;NA;NA;NA;NA;NA;NA
58;VIBAE_v3_B10061;152	394065090377;0	052927774861012;0	369372665220759;0	143290989952869;0	886060371379797;0	907528794474903;NA;NA;NA;NA;NA;NA;NA;NA;NA;NA;NA;NA;NA;NA
59;VIBAE_v3_B10062;449	788109379989;0	262269573042891;0	302227320663314;0	867789094868307;0	38550980100835;0	447533569270442;CDS;-1;38738;39733;no;;conserved protein of unknown function;353	2;05P1C;S;Function unknown;POORLY CHARACTERIZED;NA;NA
60;VIBAE_v3_B10063;107	475635208687;0	211479730284366;0	349549360966059;0	605006771289449;0	545174497561609;0	601675968432313;CDS;-1;40415;40768;no;;conserved protein of unknown function;224	9;05QFF;S;Function unknown;POORLY CHARACTERIZED;NA;NA
61;VIBAE_v3_B10064;1126	82376045778;-3	28300291813642;0	417636565805707;-7	86090871090953;3	81356651056833e-15;9	01682251227597e-14;NA;NA;NA;NA;NA;NA;NA;NA;NA;NA;NA;NA;Significant;Down
62;VIBAE_v3_B10066;124	506574697325;-0	378738372690346;0	512553757442205;-0	738924195152451;0	459953029432652;0	520384814321614;CDS;-2;41410;41694;no;;conserved protein of unknown function;124;05XRA;S;Function unknown;POORLY CHARACTERIZED;NA;NA
63;VIBAE_v3_B10067;120	997452722401;0	967774914203346;0	41459715603236;2	33425362456613;0	019582445497015;0	0335321335536039;CDS;-2;41704;42090;no;;conserved protein of unknown function;215	7;08V5Q;S;Function unknown;POORLY CHARACTERIZED;Significant;Up
64;VIBAE_v3_B10068;130	223128831818;1	17993592428856;0	416754043161486;2	83125249448714;0	00463661028488008;0	00944243992322294;NA;NA;NA;NA;NA;NA;NA;NA;NA;NA;NA;NA;Significant;Up
65;VIBAE_v3_B10069;150	089514454969;1	20019209889839;0	480947975774577;2	49547177522778;0	0125789762103058;0	0227007397326994;NA;NA;NA;NA;NA;NA;NA;NA;NA;NA;NA;NA;Significant;Up
66;VIBAE_v3_B10070;68	1391681615237;1	43050964840915;0	695580359852268;2	05656992487967;0	0397276136775568;0	0617378623247587;NA;NA;NA;NA;NA;NA;NA;NA;NA;NA;NA;NA;NA;NA
67;VIBAE_v3_B10071;67	9119798803909;1	54991643215166;0	79368065468975;1	95282122978986;0	0508407820255458;0	076288516592653;NA;NA;NA;NA;NA;NA;NA;NA;NA;NA;NA;NA;NA;NA
68;VIBAE_v3_B10072;1404	54302620466;-2	35464850940307;0	411017988393919;-5	72882106353549;1	01130999500405e-08;8	74448828324782e-08;NA;NA;NA;NA;NA;NA;NA;NA;NA;NA;NA;NA;Significant;Down
69;VIBAE_v3_B10073;539	677117454514;-2	99334261668348;0	451189370621647;-6	63433762315647;3	2596295596597e-11;3	91998554803904e-10;NA;NA;NA;NA;NA;NA;NA;NA;NA;NA;NA;NA;Significant;Down
70;VIBAE_v3_B10074;65	1031790880354;0	864106542063075;0	525205559783635;1	64527302875288;0	0999135192887965;0	137681290162533;NA;NA;NA;NA;NA;NA;NA;NA;NA;NA;NA;NA;NA;NA
71;VIBAE_v3_B10075;80	7235994131626;0	719102415119856;0	4246809517015;1	69327682873166;0	0904027865257369;0	125902050452649;NA;NA;NA;NA;NA;NA;NA;NA;NA;NA;NA;NA;NA;NA
72;VIBAE_v3_B10076;41	2091691329768;1	28638831379853;0	566280382864748;2	27164555355217;0	023107927150293;0	0387446615080032;NA;NA;NA;NA;NA;NA;NA;NA;NA;NA;NA;NA;Significant;Up
73;VIBAE_v3_B10077;54	4248379674664;0	372552673265759;0	420698369756543;0	885557682292313;0	375855923641392;0	437540205963623;NA;NA;NA;NA;NA;NA;NA;NA;NA;NA;NA;NA;NA;NA
74;VIBAE_v3_B10078;42	7383763340774;1	34207660358024;0	642643363003328;2	08836919642051;0	0367645439192321;0	0577334395129405;NA;NA;NA;NA;NA;NA;NA;NA;NA;NA;NA;NA;NA;NA
75;VIBAE_v3_B10079;48	2487677510054;0	536622987839367;0	466444455985831;1	15045420939823;0	24995684375366;0	307125481828851;NA;NA;NA;NA;NA;NA;NA;NA;NA;NA;NA;NA;NA;NA
76;VIBAE_v3_B10080;312	692517398152;-0	644178566606386;0	318370400337439;-2	02336198944256;0	0430358400677861;0	0660693289375219;NA;NA;NA;NA;NA;NA;NA;NA;NA;NA;NA;NA;NA;NA
77;VIBAE_v3_B10082;194	640574257689;0	845321807296762;0	519035387575459;1	62864002634862;0	10338924567931;0	142003279674405;NA;NA;NA;NA;NA;NA;NA;NA;NA;NA;NA;NA;NA;NA
78;VIBAE_v3_B10083;46	0773237282642;1	90452712766777;0	517321804364823;3	6815133473954;0	000231853648900628;0	000756870140911957;NA;NA;NA;NA;NA;NA;NA;NA;NA;NA;NA;NA;Significant;Up
79;VIBAE_v3_B10084;160	852240161291;1	18493438788816;0	509230407351636;2	32691208298159;0	0199699449763718;0	0340285910936954;NA;NA;NA;NA;NA;NA;NA;NA;NA;NA;NA;NA;Significant;Up
80;VIBAE_v3_B10085;14	8994500485603;1	0169003926501;0	889232354490507;1	14357106724119;0	252801566274967;0	309983754720403;NA;NA;NA;NA;NA;NA;NA;NA;NA;NA;NA;NA;NA;NA
81;VIBAE_v3_B10086;45	5934514343879;1	81556934295129;1	00366411843306;1	80894116827231;0	0704601437408394;0	101297046223089;NA;NA;NA;NA;NA;NA;NA;NA;NA;NA;NA;NA;NA;NA
82;VIBAE_v3_B10087;31	0663092653689;1	46186713303128;0	627868827481543;2	32830022617144;0	0198961673075663;0	0339305053717054;NA;NA;NA;NA;NA;NA;NA;NA;NA;NA;NA;NA;Significant;Up
83;VIBAE_v3_B10088;48	0251485587252;1	42834099419467;0	691470551826318;2	06565701232268;0	0388608770290212;0	0605934315821363;NA;NA;NA;NA;NA;NA;NA;NA;NA;NA;NA;NA;NA;NA
84;VIBAE_v3_B10089;47	1484488962244;0	9523502345436;0	520850952085714;1	82845059748854;0	0674819535885906;0	0973834399200867;NA;NA;NA;NA;NA;NA;NA;NA;NA;NA;NA;NA;NA;NA
85;VIBAE_v3_B10090;121	347192210472;1	5365479791389;0	545010382152105;2	81930038299723;0	00481284557253774;0	00974915717379983;NA;NA;NA;NA;NA;NA;NA;NA;NA;NA;NA;NA;Significant;Up
86;VIBAE_v3_B10091;57	024200774404;-0	686366479600294;0	419722333534958;-1	63528700943698;0	101988895507152;0	14026405773823;NA;NA;NA;NA;NA;NA;NA;NA;NA;NA;NA;NA;NA;NA
87;VIBAE_v3_B10092;291	034090102001;-1	54243141278988;0	400378463804343;-3	8524335153642;0	000116949735994627;0	000422290461723479;CDS;-2;52693;53184;no;;conserved protein of unknown function;285	4;8046;S;Function unknown;POORLY CHARACTERIZED;Significant;Down
88;VIBAE_v3_B10093;325	564393114219;-0	85251071719883;0	318092870670122;-2	68006860827423;0	00736070719538118;0	0142087452087962;NA;NA;NA;NA;NA;NA;NA;NA;NA;NA;NA;NA;Significant;Down
89;VIBAE_v3_B10094;114	850082688757;-1	23162804376358;0	407363480965356;-3	02341299923329;0	00249940883911106;0	0056025848910979;CDS;-2;54046;54333;no;StbE;"RelE/StbE toxin-antitoxin system; Qin prophage";187	6;05K4U;D;Cell cycle control	cell division	chromosome partitioning;CELLULAR PROCESSES AND SIGNALING;Significant;Down
90;VIBAE_v3_B10094;114	850082688757;-1	23162804376358;0	407363480965356;-3	02341299923329;0	00249940883911106;0	0056025848910979;CDS;-2;54046;54333;no;StbE;"RelE/StbE toxin-antitoxin system; Qin prophage";187	6;05K4U;J;Translation	ribosomal structure and biogenesis;INFORMATION STORAGE AND PROCESSING;Significant;Down
91;VIBAE_v3_B10095;90	7077000971641;-0	568407021983767;0	470824183812089;-1	20725961309291;0	227332178996536;0	283084857104698;CDS;-1;54323;54574;no;StbD;StbD antitoxin of toxin-antitoxin stability system;162	2;05YYQ;D;Cell cycle control	cell division	chromosome partitioning;CELLULAR PROCESSES AND SIGNALING;NA;NA
92;VIBAE_v3_B10096;77	4367380294213;1	17610348657472;0	563475784677574;2	08722986604952;0	0368673609864392;0	057873182943829;NA;NA;NA;NA;NA;NA;NA;NA;NA;NA;NA;NA;NA;NA
93;VIBAE_v3_B10097;400	394176250097;-0	259431145172266;0	419268306051428;-0	618771181670106;0	536067109563231;0	592875489831428;NA;NA;NA;NA;NA;NA;NA;NA;NA;NA;NA;NA;NA;NA
94;VIBAE_v3_B10098;166	888725096551;-1	22045542986428;0	487793839067872;-2	50199025103813;0	0123497325517477;0	022354511561014;NA;NA;NA;NA;NA;NA;NA;NA;NA;NA;NA;NA;Significant;Down
95;VIBAE_v3_B10099;120	070069147761;-0	82384730120285;0	482196381686941;-1	70853065782174;0	087537922788749;0	122360122535376;CDS;-2;56728;56997;no;yoeB;Toxin YoeB;191	8;05KRQ;S;Function unknown;POORLY CHARACTERIZED;NA;NA
96;VIBAE_v3_B10100;134	559348390713;-0	459967879350393;0	437826087171671;-1	05057211716587;0	293455152719493;0	352196677410691;CDS;-1;56990;57244;no;yefM;Antitoxin YefM;162	2;05VTW;D;Cell cycle control	cell division	chromosome partitioning;CELLULAR PROCESSES AND SIGNALING;NA;NA
97;VIBAE_v3_B10101;604	087006068848;-2	37234012572661;0	361387347192892;-6	56453565448258;5	21952546817294e-11;6	05089032806198e-10;CDS;-1;57455;58162;no;;protein of unknown function;130	6;062KR;S;Function unknown;POORLY CHARACTERIZED;Significant;Down
98;VIBAE_v3_B10102;94	6956232140301;0	782406670153291;0	496594585621294;1	57554410138084;0	11513090721282;0	155980202876546;NA;NA;NA;NA;NA;NA;NA;NA;NA;NA;NA;NA;NA;NA
99;VIBAE_v3_B10103;176	837151151971;0	423274765251983;0	51846032821681;0	81640723931143;0	414267257535715;0	476031980446724;NA;NA;NA;NA;NA;NA;NA;NA;NA;NA;NA;NA;NA;NA
100;VIBAE_v3_B10104;254	281208997793;0	449895724981821;0	320197229409246;1	40505814435642;0	16000398903587;0	207761928053092;CDS;-2;59299;59856;no;;conserved membrane protein of unknown function;61	6;06UBC;S;Function unknown;POORLY CHARACTERIZED;NA;NA
101;VIBAE_v3_B10105;205	702168091724;-0	271740280782204;0	344141671355499;-0	789617484310686;0	429751194132375;0	490859374302398;NA;NA;NA;NA;NA;NA;NA;NA;NA;NA;NA;NA;NA;NA
102;VIBAE_v3_B10106;42	4695683655517;0	491100848917004;0	534929113351664;0	918067154430896;0	358583709317225;0	419182352930891;NA;NA;NA;NA;NA;NA;NA;NA;NA;NA;NA;NA;NA;NA
103;VIBAE_v3_B10107;78	9978416514922;0	87182318662305;0	529505762220829;1	64648479549399;0	0996639878921598;0	13738267105688;NA;NA;NA;NA;NA;NA;NA;NA;NA;NA;NA;NA;NA;NA
104;VIBAE_v3_B10108;138	87423070374;0	978028430541999;0	436058084622772;2	24288567287562;0	0249041878842659;0	0414080358743158;CDS;-1;62435;62674;no;;conserved protein of unknown function;67	8;06IR5;S;Function unknown;POORLY CHARACTERIZED;Significant;Up
105;VIBAE_v3_B10109;102	995315699351;0	647020200663755;0	412434918791913;1	56878133054054;0	116698900032783;0	157747059637338;NA;NA;NA;NA;NA;NA;NA;NA;NA;NA;NA;NA;NA;NA
106;VIBAE_v3_B10110;82	8196101194696;0	862461285626815;0	475886996958734;1	81232370528838;0	0699361938108152;0	100612915468636;NA;NA;NA;NA;NA;NA;NA;NA;NA;NA;NA;NA;NA;NA
107;VIBAE_v3_B10111;363	362966591131;1	38809810620944;0	362156390854268;3	83286928317112;0	00012665726314043;0	000452656401573613;CDS;-2;63457;64452;no;;conserved protein of unknown function;165	6;05H4U;S;Function unknown;POORLY CHARACTERIZED;Significant;Up
108;VIBAE_v3_B10112;486	163645930537;0	28097133731068;0	375892525575387;0	747477851230456;0	454775167559588;0	514804997629666;NA;NA;NA;NA;NA;NA;NA;NA;NA;NA;NA;NA;NA;NA
109;VIBAE_v3_B10114;59	9953177216239;0	574801009642;0	453942424574283;1	26624210147589;0	205426418620098;0	259104750429509;NA;NA;NA;NA;NA;NA;NA;NA;NA;NA;NA;NA;NA;NA
110;VIBAE_v3_B10115;47	9371699920158;-0	87382366970969;0	519216206479456;-1	68296686198347;0	0923815066429426;0	128231046534234;NA;NA;NA;NA;NA;NA;NA;NA;NA;NA;NA;NA;NA;NA
111;VIBAE_v3_B10116;367	152133875906;-0	139609221195395;0	332822483624146;-0	419470522769893;0	674872293225925;0	722892384732658;CDS;-2;66040;66834;no;;conserved protein of unknown function;179	1;079NJ;S;Function unknown;POORLY CHARACTERIZED;NA;NA
112;VIBAE_v3_B10117;575	684830313207;0	76493965690779;0	389734312469559;1	96272083938603;0	0496786203030074;0	0747322163796139;CDS;-2;67996;68505;no;;Adenylate kinase and related kinases;230	7;0909P;F;Nucleotide transport and metabolism;METABOLISM;NA;NA
113;VIBAE_v3_B10118;747	872202666535;-0	887008662050568;0	317101626529019;-2	79723781854961;0	00515415796665015;0	0103652816388423;CDS;-2;68644;69729;no;;conserved protein of unknown function;303	9;090N2;S;Function unknown;POORLY CHARACTERIZED;Significant;Down
114;VIBAE_v3_B10119;347	347450768363;0	885095162900914;0	373874793196585;2	36735714471002;0	0179156349565884;0	0309438432906821;CDS;-2;69865;70464;no;;putative Glutathione S-transferase;382	9;COG0625;O;Posttranslational modification	protein turnover	chaperones;CELLULAR PROCESSES AND SIGNALING;Significant;Up
115;VIBAE_v3_B10120;101	328067350732;0	0956048745147723;0	489240398748151;0	195414922315088;0	845068135484649;0	873021512466861;NA;NA;NA;NA;NA;NA;NA;NA;NA;NA;NA;NA;NA;NA
116;VIBAE_v3_B10121;154	723669564339;2	42702324157568;0	530734601216966;4	57295084211687;4	80902995980483e-06;2	57692578511949e-05;CDS;-3;71211;71951;no;;Transposase subunit IstB	IS21 family	ATPAse;476	1;COG1484;L;Replication	recombination and repair;INFORMATION STORAGE AND PROCESSING;Significant;Up
117;VIBAE_v3_B10122;244	741328648716;2	2903969717779;0	606629263046366;3	77561240662214;0	000159615023900896;0	000555731177225665;CDS;-1;71963;73495;no;istA;IS21 transposase subunit IstA;1040	8;05D70;L;Replication	recombination and repair;INFORMATION STORAGE AND PROCESSING;Significant;Up
118;VIBAE_v3_B10123;62	613712367974;1	63732208285462;0	665547421141152;2	46011333053812;0	0138893148742617;0	0247769747437276;NA;NA;NA;NA;NA;NA;NA;NA;NA;NA;NA;NA;Significant;Up
119;VIBAE_v3_B10124;89	2371473757348;0	322082127530058;0	369182567000918;0	872419654444997;0	382979482117476;0	444842945506977;NA;NA;NA;NA;NA;NA;NA;NA;NA;NA;NA;NA;NA;NA
120;VIBAE_v3_B10125;226	575471611326;0	744390173118854;0	365114485545948;2	03878564830366;0	041471425281093;0	0639255671459941;CDS;-3;74643;75107;no;;Acetyltransferase;235;05NG8;L;Replication	recombination and repair;INFORMATION STORAGE AND PROCESSING;NA;NA
121;VIBAE_v3_B10126;708	882427808486;0	0171023429558868;0	284146866108538;0	0601883919752756;0	952005590815959;0	960083357228002;NA;NA;NA;NA;NA;NA;NA;NA;NA;NA;NA;NA;NA;NA
122;VIBAE_v3_B10127;377	719104756938;-1	42359553638063;0	366007739390257;-3	88952304328931;0	000100441431656197;0	000369049509641075;NA;NA;NA;NA;NA;NA;NA;NA;NA;NA;NA;NA;Significant;Down
123;VIBAE_v3_B10128;100	375247869887;1	24243361291535;0	565811753876661;2	19584270634679;0	0281032037358351;0	0459780717882994;NA;NA;NA;NA;NA;NA;NA;NA;NA;NA;NA;NA;Significant;Up
124;VIBAE_v3_B10129;38	6983011347063;1	25270424305065;0	56816277001078;2	20483338432556;0	0274657884597431;0	0451115874034635;NA;NA;NA;NA;NA;NA;NA;NA;NA;NA;NA;NA;Significant;Up
125;VIBAE_v3_B10130;350	242375454417;-0	0651488186929358;0	366541612992063;-0	177739215368015;0	858927786155532;0	884718873999729;CDS;-3;78129;79169;no;vpb;transposase;644;08GQT;L;Replication	recombination and repair;INFORMATION STORAGE AND PROCESSING;NA;NA
126;VIBAE_v3_B10131;156	606866731248;0	775604498464048;0	48893475236473;1	58631493202895;0	112667886716814;0	152989975960372;NA;NA;NA;NA;NA;NA;NA;NA;NA;NA;NA;NA;NA;NA
127;VIBAE_v3_B10132;200	726228481666;-0	143540960499333;0	320161185522059;-0	448339670735767;0	653908074307543;0	703678398297009;NA;NA;NA;NA;NA;NA;NA;NA;NA;NA;NA;NA;NA;NA
128;VIBAE_v3_B10133;278	302088183653;0	752499107971532;0	335589495626395;2	24232020900104;0	0249406845584038;0	0414357939169987;NA;NA;NA;NA;NA;NA;NA;NA;NA;NA;NA;NA;Significant;Up
129;VIBAE_v3_B10134;57	7501675547021;0	303501906518059;0	476151042524673;0	63740678778905;0	523859908149069;0	581526184510306;NA;NA;NA;NA;NA;NA;NA;NA;NA;NA;NA;NA;NA;NA
130;VIBAE_v3_B10135;86	2349903496106;0	605636682605937;0	501678597530568;1	20722049054332;0	227347241273331;0	283084857104698;NA;NA;NA;NA;NA;NA;NA;NA;NA;NA;NA;NA;NA;NA
131;VIBAE_v3_B10136;455	472575049676;-1	86096917905101;0	416456037556238;-4	46858494349408;7	8738744551448e-06;3	9893661737023e-05;NA;NA;NA;NA;NA;NA;NA;NA;NA;NA;NA;NA;Significant;Down
132;VIBAE_v3_B10137;250	232107840011;0	419370096584963;0	402941924173571;1	04077057120598;0	297982041343523;0	356199612402926;NA;NA;NA;NA;NA;NA;NA;NA;NA;NA;NA;NA;NA;NA
133;VIBAE_v3_B10138;377	695052123517;0	47533738339364;0	3406102223612;1	39554644043997;0	162851120677384;0	210837659256549;NA;NA;NA;NA;NA;NA;NA;NA;NA;NA;NA;NA;NA;NA
134;VIBAE_v3_B10139;230	457881763863;0	53075504446677;0	379804361203162;1	39744325943341;0	162280318097727;0	21039130459696;NA;NA;NA;NA;NA;NA;NA;NA;NA;NA;NA;NA;NA;NA
135;VIBAE_v3_B10140;330	772559345217;0	537104468565479;0	367293178186254;1	46233172970371;0	143650327629282;0	189287349221835;CDS;-1;87071;87619;no;;conserved protein of unknown function;124	8;06SG2;S;Function unknown;POORLY CHARACTERIZED;NA;NA
136;VIBAE_v3_B10141;372	879957665887;-0	236546098666165;0	382507757053998;-0	618408631730758;0	536306009343881;0	592982998442309;CDS;-1;87773;88216;no;;conserved protein of unknown function;75	1;0720R;S;Function unknown;POORLY CHARACTERIZED;NA;NA
137;VIBAE_v3_B10142;53	4419602871753;0	635105382229286;0	532704935748905;1	19222732812945;0	233172120648266;0	289648360021666;NA;NA;NA;NA;NA;NA;NA;NA;NA;NA;NA;NA;NA;NA
138;VIBAE_v3_B10143;368	733567751287;0	185341813656038;0	298712993056987;0	620467867029404;0	534949802977274;0	591952650835508;CDS;-3;88857;89882;no;;conserved protein of unknown function;261	2;05H8Z;S;Function unknown;POORLY CHARACTERIZED;NA;NA
139;VIBAE_v3_B10145;79	5344551253415;1	3160866362459;0	593542812042725;2	21734070321984;0	0265998184293942;0	0439133097147987;NA;NA;NA;NA;NA;NA;NA;NA;NA;NA;NA;NA;Significant;Up
140;VIBAE_v3_B10146;77	1326741223514;1	52116378998664;0	457413178885581;3	32557927975038;0	000882350030562617;0	00234007279968603;NA;NA;NA;NA;NA;NA;NA;NA;NA;NA;NA;NA;Significant;Up
141;VIBAE_v3_B10148;185	643902276205;1	89603616848983;0	668849218974081;2	83477368994775;0	00458581586431418;0	00935721082016326;NA;NA;NA;NA;NA;NA;NA;NA;NA;NA;NA;NA;Significant;Up
142;VIBAE_v3_B10149;69	7683939648591;0	45712145688372;0	443845566514361;1	02991105774384;0	303051759432574;0	361536947897755;NA;NA;NA;NA;NA;NA;NA;NA;NA;NA;NA;NA;NA;NA
143;VIBAE_v3_B10150;566	031335706103;-2	19887476510726;0	339878657987443;-6	46958764085887;9	82707208478777e-11;1	08512656134134e-09;CDS;-2;91150;91824;no;;Hemagglutinin associated protein;412	9;07U5A;L;Replication	recombination and repair;INFORMATION STORAGE AND PROCESSING;Significant;Down
144;VIBAE_v3_B10151;2637	73839598058;-5	44463942682672;0	443526504240567;-12	2757927085989;1	22189138718146e-34;5	11361545535441e-31;NA;NA;NA;NA;NA;NA;NA;NA;NA;NA;NA;NA;Significant;Down
145;VIBAE_v3_B10152;352	450327744228;-0	728152403813186;0	319465647176404;-2	27928232737685;0	0226502878839051;0	0380994593224046;NA;NA;NA;NA;NA;NA;NA;NA;NA;NA;NA;NA;Significant;Down
146;VIBAE_v3_B10154;243	763468443536;-1	43421763029687;0	4255921430247;-3	36993446378928;0	000751860629526504;0	00204719371149539;CDS;-2;92785;93276;no;;conserved protein of unknown function;285	4;8046;S;Function unknown;POORLY CHARACTERIZED;Significant;Down
147;VIBAE_v3_B10155;294	692485850691;0	883836596062857;0	38473329320274;2	29727089305242;0	021603321153527;0	0364703102168255;CDS;2;94070;95032;no;int;Integrase/recombinase;518	1;07R0M;L;Replication	recombination and repair;INFORMATION STORAGE AND PROCESSING;Significant;Up
148;VIBAE_v3_B10156;6872	35381806079;-5	79207710989586;1	10904730334247;-5	22256994128167;1	76456874972763e-07;1	25164749451019e-06;CDS;-3;95112;95465;no;rplT;50S ribosomal subunit protein L20;215	7;08YZX;J;Translation	ribosomal structure and biogenesis;INFORMATION STORAGE AND PROCESSING;Significant;Down
149;VIBAE_v3_B10157;6933	14532761481;-5	48223785168075;1	10414214748689;-4	9651558580195;6	86459186766309e-07;4	37931661069665e-06;CDS;-1;95507;95701;no;rpmI;50S ribosomal protein L35;125	9;082NX;J;Translation	ribosomal structure and biogenesis;INFORMATION STORAGE AND PROCESSING;Significant;Down
150;VIBAE_v3_B10158;27165	4642915446;-5	57654271052716;1	32096779310231;-4	22155842076255;2	42619053897936e-05;0	000108478711598597;CDS;-3;95805;96194;no;infC;Translation initiation factor IF-3;248	8;COG0290;J;Translation	ribosomal structure and biogenesis;INFORMATION STORAGE AND PROCESSING;Significant;Down
151;VIBAE_v3_B10159;4610	81961372546;-3	0489085224814;0	566770374310589;-5	37944229387438;7	47169390430861e-08;5	72693021786292e-07;CDS;-3;96360;98288;no;thrS;Threonyl-tRNA synthetase;1288	9;05C22;J;Translation	ribosomal structure and biogenesis;INFORMATION STORAGE AND PROCESSING;Significant;Down
152;VIBAE_v3_B10160;3002	02273755515;-3	12678405487469;0	360488102345691;-8	6737510462308;4	18113893631528e-18;2	05859605276229e-16;CDS;-1;98501;100465;no;deaD;Cold-shock DEAD box protein A ( ATP-dependent RNA helicase deaD);1140	2;05C1J;L;Replication	recombination and repair;INFORMATION STORAGE AND PROCESSING;Significant;Down
153;VIBAE_v3_B10161;1066	64241091801;-1	61182534397971;0	370823029887321;-4	34661607848217;1	38253899984284e-05;6	58625166088167e-05;CDS;1;100828;102858;no;rnb;Exoribonuclease 2;1208;08IEC;K;Transcription;INFORMATION STORAGE AND PROCESSING;Significant;Down
154;VIBAE_v3_B10162;190	6220773297;0	648958996008011;0	337380412894642;1	92352303573317;0	0544143963502928;0	0809830187503468;NA;NA;NA;NA;NA;NA;NA;NA;NA;NA;NA;NA;NA;NA
155;VIBAE_v3_B10163;157	023215833681;1	11653896973463;0	38729587053296;2	88290956523279;0	00394020543223802;0	00822842302091622;CDS;1;103492;104316;no;ptsS2;ABC type phosphate transport system	periplasmic component	PtsS2;432	2;05DJH;P;Inorganic ion transport and metabolism;METABOLISM;Significant;Up
156;VIBAE_v3_B10164;1005	67714397367;-2	57605214832183;0	387387878755064;-6	64980059933832;2	93490358151259e-11;3	57051496762505e-10;CDS;-1;104393;105070;no;;Nodulation protein N;410	2;08ZPG;I;Lipid transport and metabolism;METABOLISM;Significant;Down
157;VIBAE_v3_B10165;467	817540837209;2	67248140212922;0	493408203242293;5	41637002499708;6	08211665002837e-08;4	73116323055181e-07;CDS;3;105564;106109;no;;protein of unknown function;76	6;08SCG;L;Replication	recombination and repair;INFORMATION STORAGE AND PROCESSING;Significant;Up
158;VIBAE_v3_B10166;372	417119736517;-1	25236645136909;0	355196985988415;-3	52583636903366;0	000422147710083781;0	00125475011839533;NA;NA;NA;NA;NA;NA;NA;NA;NA;NA;NA;NA;Significant;Down
159;VIBAE_v3_B10167;595	540980894185;-0	652916875333811;0	338103510340359;-1	93111534002276;0	0534687903794833;0	0798027417040434;CDS;-2;107407;108960;no;;putative transposase (IS66);866	7;05E5H;L;Replication	recombination and repair;INFORMATION STORAGE AND PROCESSING;NA;NA
160;VIBAE_v3_B10168;57	1178354697117;1	20201396231318;0	516251085580109;2	32835144736303;0	0198934495383809;0	0339305053717054;CDS;-3;109020;109373;no;;conserved protein of unknown function;233;05QQN;L;Replication	recombination and repair;INFORMATION STORAGE AND PROCESSING;Significant;Up
161;VIBAE_v3_B10169;58	9112235508731;1	54587917875708;0	503500411525564;3	07026398265137;0	00213869646153259;0	00490435325562404;CDS;-1;109370;109690;no;;conserved protein of unknown function;181	8;0686W;S;Function unknown;POORLY CHARACTERIZED;Significant;Up
162;VIBAE_v3_B10170;600	43855193617;-2	02213408748383;0	38851383368944;-5	20479301414073;1	94212955917924e-07;1	36601885801095e-06;CDS;-3;110166;111155;no;;Secreted trypsin-like serine protease;360	1;COG5640;O;Posttranslational modification	protein turnover	chaperones;CELLULAR PROCESSES AND SIGNALING;Significant;Down
163;VIBAE_v3_B10171;1799	21794570451;-2	12613883797068;0	342496070962873;-6	20777584978822;5	37397259031769e-10;5	49879591454267e-09;CDS;-2;111424;112440;no;galE;UDP-galactose-4-epimerase;626	3;05CMR;M;Cell wall/membrane/envelope biogenesis;CELLULAR PROCESSES AND SIGNALING;Significant;Down
164;VIBAE_v3_B10172;495	056078951337;1	85318208974367;0	463569328898728;3	99763740656906;6	39778534131265e-05;0	000248143944887798;CDS;-3;112500;114482;no;;GGDEF family protein;763	1;05BZU;T;Signal transduction mechanisms;CELLULAR PROCESSES AND SIGNALING;Significant;Up
165;VIBAE_v3_B10173;38	6098989606529;2	38655347161779;0	752941048677425;3	16964186746078;0	00152626929657848;0	00368623684932971;NA;NA;NA;NA;NA;NA;NA;NA;NA;NA;NA;NA;Significant;Up
166;VIBAE_v3_B10174;261	129158001662;0	710803009992828;0	352293101704618;2	01764668837826;0	0436280707384356;0	0669049014438817;CDS;3;114819;115559;no;;putative LamB/YcsF family protein;452	2;05E7W;E;Amino acid transport and metabolism;METABOLISM;NA;NA
167;VIBAE_v3_B10175;364	066849341561;-0	482604137598535;0	324459898225655;-1	48740765881303;0	136907175328143;0	181545161200342;CDS;3;115599;116318;no;;KipI;291	6;05P4J;E;Amino acid transport and metabolism;METABOLISM;NA;NA
168;VIBAE_v3_B10176;346	873897100041;0	0988818464330071;0	390373862485669;0	253300376729595;0	800036105010001;0	834534172349664;CDS;2;116315;117244;no;;putative Allophanate hydrolase subunit 2;522	7;07R7A;E;Amino acid transport and metabolism;METABOLISM;NA;NA
169;VIBAE_v3_B10177;1172	63164043986;-1	32161546633366;0	3486321684976;-3	79085920851495;0	000150127040889073;0	000525319118830076;CDS;-1;117320;118768;no;;conserved hypothetical protein;788	9;073VH;S;Function unknown;POORLY CHARACTERIZED;Significant;Down
170;VIBAE_v3_B10178;563	661681495433;1	02572528327225;0	276381137692218;3	71127093490188;0	000206221232828742;0	000685493136924771;CDS;-1;119078;121519;no;;putative ABC-type transport system involved in lysophospholipase L1 biosynthesis	permease component;1277	3;05CV6;Q;Secondary metabolites biosynthesis	transport and catabolism;METABOLISM;Significant;Up
171;VIBAE_v3_B10179;140	373723304946;0	433805570308273;0	370486552433905;1	17090773594452;0	241635865275294;0	298743307585555;CDS;-2;121519;122193;no;;putative ABC-type dipeptide/oligopeptide/nickel transport system	ATPase component;400	2;08I0Y;Q;Secondary metabolites biosynthesis	transport and catabolism;METABOLISM;NA;NA
172;VIBAE_v3_B10180;237	702858119813;0	236659104980049;0	305063348230559;0	775770364918397;0	437884584755609;0	498516590642607;CDS;2;122192;122794;no;;Arylesterase;294	3;08UJV;E;Amino acid transport and metabolism;METABOLISM;NA;NA
173;VIBAE_v3_B10181;1162	22372738321;-1	91101940150239;0	347463226711282;-5	49991842184299;3	79967004178581e-08;3	03466013833466e-07;CDS;1;122875;124074;no;;putative Enoyl_reductase;655	2;05RKW;S;Function unknown;POORLY CHARACTERIZED;Significant;Down
174;VIBAE_v3_B10182;487	145274577998;0	131451049200857;0	278863946991854;0	471380580454515;0	637368981215351;0	688180904640414;CDS;1;124273;126183;no;;putative EAL	GGDEF and GAF domains protein;1060	1;05RVC;T;Signal transduction mechanisms;CELLULAR PROCESSES AND SIGNALING;NA;NA
175;VIBAE_v3_B10183;412	309585948455;0	24581745863349;0	295344044143151;0	832308839498195;0	405234642429193;0	467578433572145;CDS;2;126272;127930;no;;putative ABC transporter ATPase;1009	6;05D11;S;Function unknown;POORLY CHARACTERIZED;NA;NA
176;VIBAE_v3_B10184;264	986278018994;-0	16988997552625;0	319764689844665;-0	53129685960254;0	595213081256164;0	648102364204255;CDS;-3;128073;128693;no;;Molecular chaperones (DnaJ family);381	3;05TYF;O;Posttranslational modification	protein turnover	chaperones;CELLULAR PROCESSES AND SIGNALING;NA;NA
177;VIBAE_v3_B10185;212	716711233523;0	459583233635978;0	311612282859946;1	47485596337208;0	140251271699272;0	185444911396444;CDS;-3;129207;129899;no;;Phosphatase/phosphohexomutase family protein;342	4;07UB3;S;Function unknown;POORLY CHARACTERIZED;NA;NA
178;VIBAE_v3_B10187;461	77736338907;1	04550639798232;0	321574013641802;3	25121543915206;0	00114912744614286;0	00292702274017521;CDS;-1;130025;131836;no;;conserved exported protein of unknown function;654	1;05DW3;T;Signal transduction mechanisms;CELLULAR PROCESSES AND SIGNALING;Significant;Up
179;VIBAE_v3_B10188;192	643178774736;0	926278411435532;0	379876815246131;2	43836521277397;0	0147538596906361;0	0261077813130283;NA;NA;NA;NA;NA;NA;NA;NA;NA;NA;NA;NA;Significant;Up
180;VIBAE_v3_B10189;484	531271677719;-1	57534089229999;0	370059054641688;-4	25699863992067;2	07189615572987e-05;9	46603210887502e-05;fCDS;2;132821;133591;pseudo;;fragment of putative Glutathione S-transferase (part 1);446;05CYM;O;Posttranslational modification	protein turnover	chaperones;CELLULAR PROCESSES AND SIGNALING;Significant;Down
181;VIBAE_v3_B10190;64	1748441891945;-1	49370888789248;0	515610333321733;-2	89697236723227;0	0037678294101932;0	0079079067611126;NA;NA;NA;NA;NA;NA;NA;NA;NA;NA;NA;NA;Significant;Down
182;VIBAE_v3_B10191;467	629278421449;-0	734884441186018;0	299680124787516;-2	45222949538972;0	014197408105063;0	0252619697787792;CDS;1;133777;134247;no;;putative CreA protein;255	8;COG3045;S;Function unknown;POORLY CHARACTERIZED;Significant;Down
183;VIBAE_v3_B10192;673	262701935721;-0	487332470824818;0	306699116997685;-1	58895948444643;0	112069540077988;0	15240111616816;CDS;3;134445;135749;no;gsk;Inosine-guanosine kinase;853	2;07RE1;F;Nucleotide transport and metabolism;METABOLISM;NA;NA
184;VIBAE_v3_B10193;56	4100911087927;2	42276188656106;0	726870573720478;3	33314069127902;0	000858715072804022;0	00228899527368461;NA;NA;NA;NA;NA;NA;NA;NA;NA;NA;NA;NA;Significant;Up
185;VIBAE_v3_B10194;1043	01730399831;-1	19199710412956;0	341097519872888;-3	49459328984204;0	000474784649590212;0	00137984288787155;CDS;3;135999;137717;no;;Sensory box/GGDEF family protein;931	4;06KFV;T;Signal transduction mechanisms;CELLULAR PROCESSES AND SIGNALING;Significant;Down
186;VIBAE_v3_B10195;498	393950202672;0	12182469258277;0	33560619071339;0	36299894326684;0	716605673719658;0	760459425690388;CDS;-2;137758;138477;no;cah;Carbonic anhydrase;355	1;08UHE;P;Inorganic ion transport and metabolism;METABOLISM;NA;NA
187;VIBAE_v3_B10196;183	496050124291;0	357527006281506;0	364513097846778;0	980834456686085;0	326674383418795;0	38575967680803;NA;NA;NA;NA;NA;NA;NA;NA;NA;NA;NA;NA;NA;NA
188;VIBAE_v3_B10197;187	176344311602;0	154173221497787;0	336888649639272;0	45763851546459;0	647212167641628;0	697369444279149;NA;NA;NA;NA;NA;NA;NA;NA;NA;NA;NA;NA;NA;NA
189;VIBAE_v3_B10198;444	393872095119;-1	10621811894662;0	348476596459664;-3	17444020684663;0	0015012581810862;0	00364852815786629;CDS;-2;140143;141069;no;speB;Agmatinase;595	9;05CYW;E;Amino acid transport and metabolism;METABOLISM;Significant;Down
190;VIBAE_v3_B10199;674	913933961891;-0	872721414501548;0	332722529856199;-2	62297060219737;0	0087166793478085;0	0164469355593231;CDS;-2;141070;143034;no;speA;Biosynthetic arginine decarboxylase;1222	6;05DP5;E;Amino acid transport and metabolism;METABOLISM;Significant;Down
191;VIBAE_v3_B10200;628	80867670296;-1	14750839425578;0	321875799673605;-3	56506576579974;0	000363764963054302;0	00110716826936891;CDS;-1;143168;144013;no;;putative TPR repeat containing protein;472	2;05D4Q;S;Function unknown;POORLY CHARACTERIZED;Significant;Down
192;VIBAE_v3_B10201;857	736400938076;-2	10214134691272;0	364788898607181;-5	76262423264254;8	28160414925087e-09;7	1756756448478e-08;CDS;3;144336;145523;no;proV;"Glycine betaine transporter subunit ; ATP-binding compoent of ABC superfamily";718	8;08IJ7;E;Amino acid transport and metabolism;METABOLISM;Significant;Down
193;VIBAE_v3_B10202;400	220908263421;-0	918537645765369;0	371558978378745;-2	47211801952224;0	013431516662695;0	0240217509544353;CDS;2;145526;146632;no;proW;"glycine betaine transporter subunit ; membrane component of ABC superfamily";631	7;08HQS;E;Amino acid transport and metabolism;METABOLISM;Significant;Down
194;VIBAE_v3_B10203;627	903239444745;-1	74089575189181;0	348632662253599;-4	99349584929442;5	92960607168308e-07;3	82363658089271e-06;CDS;1;146629;147636;no;proX;"Glycine betaine transporter subunit ; periplasmic-binding component of ABC superfamily ProX";620	2;05GIJ;E;Amino acid transport and metabolism;METABOLISM;Significant;Down
195;VIBAE_v3_B10204;194	488671355582;-1	23875843741546;0	35551540906259;-3	48440153601716;0	000493238907874697;0	00142358953755559;CDS;1;147694;148170;no;;Transcriptional regulator	MarR family;233	8;08UVG;K;Transcription;INFORMATION STORAGE AND PROCESSING;Significant;Down
196;VIBAE_v3_B10205;221	936268122066;1	49548041417284;0	419621119980175;3	56388261449638;0	000365409416303746;0	00111055802994276;CDS;-1;148193;149080;no;;transposase;491	1;06P6C;L;Replication	recombination and repair;INFORMATION STORAGE AND PROCESSING;Significant;Up
197;VIBAE_v3_B10206;129	615460149717;1	04129002640645;0	460102921388052;2	26316760446783;0	0236253594000453;0	0394226989988795;CDS;2;149309;149875;no;;Mechanosensitive ion channel;295;08Y5S;M;Cell wall/membrane/envelope biogenesis;CELLULAR PROCESSES AND SIGNALING;Significant;Up
198;VIBAE_v3_B10207;344	949688071382;0	193126396747894;0	300377245751518;0	642946160135095;0	520259035807186;0	578249873640674;CDS;1;149872;151218;no;;Putative Mg/Co/Ni transporter MgtE;775;05CJW;P;Inorganic ion transport and metabolism;METABOLISM;NA;NA
199;VIBAE_v3_B10208;184	95722811945;1	04405074704247;0	487019148055195;2	14375708062333;0	0320523559250998;0	0513335662248976;NA;NA;NA;NA;NA;NA;NA;NA;NA;NA;NA;NA;NA;NA
200;VIBAE_v3_B10209;128	132651358409;0	208655128684936;0	380289840735819;0	54867394901008;0	583229227137491;0	637121982659984;CDS;-3;151938;152450;no;;putative nicotinic acid mononucleotide adenylyltransferase;281	2;06AZS;H;Coenzyme transport and metabolism;METABOLISM;NA;NA
201;VIBAE_v3_B10210;461	090024647283;-1	14519386873643;0	344940533563023;-3	31997477045475;0	000900255836123338;0	00238152381427065;CDS;3;152556;153386;no;nadE;NH(3)-dependent NAD(+) synthetase;500;07RA1;H;Coenzyme transport and metabolism;METABOLISM;Significant;Down
202;VIBAE_v3_B10211;127	327575873516;-0	297324687723054;0	35031969770466;-0	848723864718894;0	396034963632091;0	458226796461239;CDS;-3;153480;153941;no;;putative transcriptional regulator;280;08XCK;K;Transcription;INFORMATION STORAGE AND PROCESSING;NA;NA
203;VIBAE_v3_B10212;538	036670226228;-2	23568867398161;0	397336409305921;-5	62668968063354;1	83700767983898e-08;1	52840499803701e-07;CDS;2;154439;154741;no;;conserved hypothetical protein;136	7;06H8N;S;Function unknown;POORLY CHARACTERIZED;Significant;Down
204;VIBAE_v3_B10213;478	778884764154;-0	820538301045813;0	384344208326338;-2	13490481518877;0	0327687859355381;0	0522627168979523;CDS;2;154874;155479;no;;conserved hypothetical protein;327	4;0736Q;S;Function unknown;POORLY CHARACTERIZED;NA;NA
205;VIBAE_v3_B10214;777	915747169021;-1	01183103732917;0	313511794761042;-3	22740979522121;0	00124916419894991;0	00313226613097986;CDS;-2;155701;156819;no;;putative Glycerol-3-phosphate (1)-acyltransferase;694	5;06IGJ;S;Function unknown;POORLY CHARACTERIZED;Significant;Down
206;VIBAE_v3_B10215;186	239631237856;0	546979854379166;0	371579863319945;1	47203847240827;0	141010488761865;0	186101827646926;CDS;3;156984;157592;no;;conserved protein of unknown function;280	8;7977;S;Function unknown;POORLY CHARACTERIZED;NA;NA
207;VIBAE_v3_B10216;348	151281910445;0	849894729838038;0	350246711526859;2	42656019847559;0	0152427213043562;0	0268028523776179;CDS;2;157700;159568;no;;Methyl-accepting chemotaxis protein;1015;05C8Q;P;Inorganic ion transport and metabolism;METABOLISM;Significant;Up
208;VIBAE_v3_B10217;327	741962855526;0	623648275100903;0	298159410167607;2	09166054745791;0	0364688920944582;0	0573768095546269;CDS;-1;159662;161014;no;;Alpha-amylase;751	5;5.00E+54;G;Carbohydrate transport and metabolism;METABOLISM;NA;NA
209;VIBAE_v3_B10218;328	704903133136;-1	29854817638725;0	351618477376056;-3	69306012038284;0	000221571614141141;0	000725569018138243;CDS;2;161414;162070;no;;FrnE;374	8;08Z1M;Q;Secondary metabolites biosynthesis	transport and catabolism;METABOLISM;Significant;Down
210;VIBAE_v3_B10219;171	395491180105;-1	27445239915622;0	387320279403604;-3	29043550500021;0	001000324302353;0	00260994838238611;NA;NA;NA;NA;NA;NA;NA;NA;NA;NA;NA;NA;Significant;Down
211;VIBAE_v3_B10220;1085	26856783678;-1	57359358726498;0	354415144316077;-4	43997276217296;8	99702641318941e-06;4	50389420325331e-05;CDS;-2;162466;164385;no;;putative methyl-accepting chemotaxis protein;1035;069D7;S;Function unknown;POORLY CHARACTERIZED;Significant;Down
212;VIBAE_v3_B10221;540	956041090845;-1	60467161676581;0	34855334801976;-4	60380491503654;4	14841084446289e-06;2	24884707047632e-05;CDS;1;164662;165618;no;;putative MoxR-like ATPase;582	4;05C7R;S;Function unknown;POORLY CHARACTERIZED;Significant;Down
213;VIBAE_v3_B10222;280	049497225316;-0	248047907762659;0	321884256217811;-0	770612115911663;0	440936877526828;0	501309652933925;CDS;3;165633;166601;no;;conserved hypothetical protein;516	9;05FCN;S;Function unknown;POORLY CHARACTERIZED;NA;NA
214;VIBAE_v3_B10223;120	034928887066;0	978499010023371;0	411146549720992;2	37992757251007;0	0173160411305397;0	0300820390748479;CDS;2;166598;167068;no;;conserved protein of unknown function;295	4;06A32;S;Function unknown;POORLY CHARACTERIZED;Significant;Up
215;VIBAE_v3_B10224;517	713000802471;-0	589677796265825;0	370127094203638;-1	5931765209855;0	111120596819537;0	151380109925053;CDS;3;167076;168044;no;;conserved hypothetical protein carrying Von Willebrand factor type A (vWA) domain;542;05KDI;S;Function unknown;POORLY CHARACTERIZED;NA;NA
216;VIBAE_v3_B10225;812	19254354471;-0	348458654688929;0	303840754368899;-1	14684633209493;0	251445136556445;0	308591758501092;CDS;1;168037;169950;no;;conserved membrane protein of unknown function;709	9;05EK8;S;Function unknown;POORLY CHARACTERIZED;NA;NA
217;VIBAE_v3_B10226;665	739969342704;-0	46778111539373;0	286607039185017;-1	63213407711092;0	102651244412889;0	141082252173379;CDS;3;169953;171602;no;;conserved exported protein of unknown function;698	4;07UJK;S;Function unknown;POORLY CHARACTERIZED;NA;NA
218;VIBAE_v3_B10227;485	137414188877;-1	16751337176331;0	348726773323864;-3	3479315644028;0	000814171136813543;0	00219543472310448;CDS;2;171677;172396;no;;conserved exported protein of unknown function;413	7;07WEC;S;Function unknown;POORLY CHARACTERIZED;Significant;Down
219;VIBAE_v3_B10228;300	025802821663;1	56816922752495;0	424562526922392;3	69361196074566;0	000221091099672723;0	000724562452725407;CDS;2;172490;172921;no;;conserved exported protein of unknown function;203	4;08ZU0;S;Function unknown;POORLY CHARACTERIZED;Significant;Up
220;VIBAE_v3_B10229;621	468527482871;0	876660987283784;0	314315305281513;2	78911326477918;0	00528525773666237;0	0105831596305895;CDS;1;173251;174243;no;;Diguanylate cyclase;263	5;05BZU;T;Signal transduction mechanisms;CELLULAR PROCESSES AND SIGNALING;Significant;Up
221;VIBAE_v3_B10230;195	67780456155;-0	632381430924038;0	410163420288865;-1	54177920224742;0	123127257682622;0	165315230478592;CDS;1;174868;175527;no;;Major NAD(P)H-flavin oxidoreductase;440	3;COG0778;C;Energy production and conversion;METABOLISM;NA;NA
222;VIBAE_v3_B10231;291	895874482732;-1	19110456244001;0	397009798099807;-3	00018933573165;0	0026981183252757;0	00598522505114658;CDS;-1;175568;176536;no;;Transcriptional regulator	AsnC family protein;337;05EQ2;K;Transcription;INFORMATION STORAGE AND PROCESSING;Significant;Down
223;VIBAE_v3_B10232;284	219131246659;1	24400952472606;0	458788471482345;2	71150999219024;0	00669775223334637;0	0130683691391306;NA;NA;NA;NA;NA;NA;NA;NA;NA;NA;NA;NA;Significant;Up
224;VIBAE_v3_B10233;774	299941425965;-0	370767601866049;0	29718815242206;-1	24758540622943;0	21218292561773;0	266509152024552;CDS;-3;177966;180413;no;;Beta-mannosidase;1194	5;05D6I;G;Carbohydrate transport and metabolism;METABOLISM;NA;NA
225;VIBAE_v3_B10234;89	9693880647432;1	20092220766862;0	424597814666177;2	82837585636846;0	00467848425942086;0	00951382732054242;CDS;-1;180674;180889;no;;conserved hypothetical protein;144	1;05VRT;S;Function unknown;POORLY CHARACTERIZED;Significant;Up
226;VIBAE_v3_B10235;217	694639650553;0	170621473156061;0	361257564344974;0	472298686576788;0	636713607726103;0	687650696344192;CDS;3;181104;181448;no;;putative restriction endonuclease;244	2;05N1F;V;Defense mechanisms;CELLULAR PROCESSES AND SIGNALING;NA;NA
227;VIBAE_v3_B10236;220	908569820088;0	589022266366374;0	405144268397824;1	45385807553371;0	145985658272861;0	191821029787103;CDS;-2;181519;181809;no;;conserved protein of unknown function;179	9;05M5S;S;Function unknown;POORLY CHARACTERIZED;NA;NA
228;VIBAE_v3_B10237;176	971285537119;0	477504594046911;0	354673994615422;1	34631972260801;0	178199427938651;0	228159722833064;CDS;1;181966;182685;no;;conserved protein of unknown function;295	4;05NW9;S;Function unknown;POORLY CHARACTERIZED;NA;NA
229;VIBAE_v3_B10238;192	33818371266;-1	21812231958615;0	382115278219358;-3	1878398719427;0	00143339891866041;0	0035164273960679;CDS;-1;182816;183070;no;;conserved protein of unknown function;149	1;061ND;S;Function unknown;POORLY CHARACTERIZED;Significant;Down
230;VIBAE_v3_B10239;1427	7414240622;-3	02885411734686;0	392349417699433;-7	71978746676049;1	16523836747546e-14;2	40222786595311e-13;CDS;-3;183255;184286;no;tdh;L-threonine 3-dehydrogenase;689	5;05CPQ;E;Amino acid transport and metabolism;METABOLISM;Significant;Down
231;VIBAE_v3_B10240;1318	8123752241;-2	22041550648522;0	391385564113304;-5	67321769139758;1	4013995950212e-08;1	18721807796837e-07;CDS;-1;184283;185479;no;kbl;2-amino-3-ketobutyrate coenzyme A ligase;735	7;07EEK;H;Coenzyme transport and metabolism;METABOLISM;Significant;Down
232;VIBAE_v3_B10241;833	731834023649;1	52234241783558;0	37522280815297;4	05716919323028;4	96710993151415e-05;0	000200456654420315;CDS;-1;185906;188239;no;;Alkaline serine exoprotease A (modular protein);404	4;06ID8;O;Posttranslational modification	protein turnover	chaperones;CELLULAR PROCESSES AND SIGNALING;Significant;Up
233;VIBAE_v3_B10242;34	2292609577072;2	25323712523561;0	833048279791926;2	70480976900692;0	00683435150864954;0	0133031446807899;NA;NA;NA;NA;NA;NA;NA;NA;NA;NA;NA;NA;Significant;Up
234;VIBAE_v3_B10243;239	504750900448;1	06254573364531;0	340632081794126;3	11933546613939;0	00181259462165177;0	00425446353988372;CDS;2;189074;190003;no;;putative LysR family transcriptional regulator;534	6;05EXG;K;Transcription;INFORMATION STORAGE AND PROCESSING;Significant;Up
235;VIBAE_v3_B10244;104	673949462029;1	15328555108611;0	445524146709451;2	58860391654197;0	00963658661216;0	0179559728280898;CDS;2;190007;190393;no;;conserved protein of unknown function;242	7;08YZK;E;Amino acid transport and metabolism;METABOLISM;Significant;Up
236;VIBAE_v3_B10245;193	09255842472;1	46445685635121;0	464718283715512;3	15127875891302;0	00162557263569033;0	00389353522237021;CDS;-1;190370;190783;no;;conserved exported protein of unknown function;213;068SF;S;Function unknown;POORLY CHARACTERIZED;Significant;Up
237;VIBAE_v3_B10246;277	115097199108;2	1010185623156;0	529103894558139;3	97089982501487;7	16016833812608e-05;0	000275200827775856;CDS;2;191114;192508;no;uhpT;hexose phosphate transporter UhpT;864;05CXY;G;Carbohydrate transport and metabolism;METABOLISM;Significant;Up
238;VIBAE_v3_B10247;308	056816636268;2	4312367321454;0	591981649090317;4	10694611206516;4	00924718292784e-05;0	000165470408881194;CDS;2;192800;193405;no;uhpA;DNA-binding response regulator UhpA;340	1;08KX4;T;Signal transduction mechanisms;CELLULAR PROCESSES AND SIGNALING;Significant;Up
239;VIBAE_v3_B10248;178	343356249739;1	67775398468646;0	373232752432395;4	49519495208384;6	95062364865547e-06;3	5735085957768e-05;CDS;1;193405;194928;no;uhpB;Signal transduction histidine kinase UhpB;738	4;COG3851;T;Signal transduction mechanisms;CELLULAR PROCESSES AND SIGNALING;Significant;Up
240;VIBAE_v3_B10249;289	832287041108;0	426146406375464;0	294873179571925;1	44518537424839;0	148405823447799;0	194512487043232;CDS;3;194937;196274;no;uhpC;Regulatory protein UhpC;790;05CXY;G;Carbohydrate transport and metabolism;METABOLISM;NA;NA
241;VIBAE_v3_B10250;487	210629900233;0	251987620004064;0	341975041715713;0	736859680577343;0	461207685439231;0	52152233546695;CDS;-3;196311;196700;no;;conserved exported protein of unknown function;199	1;06DU1;C;Energy production and conversion;METABOLISM;NA;NA
242;VIBAE_v3_B10251;433	231369898174;-1	83641705609661;0	38115893555842;-4	81798243403674;1	45017134221441e-06;8	77018362307414e-06;CDS;-2;196798;197541;no;;putative Polymerase and histidinol phosphatase-like protein;451	1;COG1387;E;Amino acid transport and metabolism;METABOLISM;Significant;Down
243;VIBAE_v3_B10252;986	823244426904;1	17187725244896;0	353101372051147;3	31881251449573;0	000904011031526837;0	00238994704165497;CDS;-2;197713;200646;no;;exported protein of unknown function;531	2;COG3979;G;Carbohydrate transport and metabolism;METABOLISM;Significant;Up
244;VIBAE_v3_B10253;72	1409245790678;1	4054277315325;0	596074853289189;2	35780409755123;0	0183833914890258;0	0316733196301248;CDS;-3;200736;200900;no;;protein of unknown function;74	3;COG3397;S;Function unknown;POORLY CHARACTERIZED;Significant;Up
245;VIBAE_v3_B10254;61	23132709429;1	50588702217998;0	450516810347786;3	34257676426653;0	000830043933916612;0	00222675247656476;CDS;1;200971;201291;no;;conserved protein of unknown function;181	8;0686W;S;Function unknown;POORLY CHARACTERIZED;Significant;Up
246;VIBAE_v3_B10255;57	8428835789214;1	42321981269703;0	553565105517852;2	57100709295184;0	0101403250076648;0	0187775487420696;CDS;3;201288;201641;no;;conserved protein of unknown function;233;05QQN;L;Replication	recombination and repair;INFORMATION STORAGE AND PROCESSING;Significant;Up
247;VIBAE_v3_B10256;584	704018277197;-0	665655344819268;0	338390463653026;-1	96712205667181;0	0491691409919491;0	0740723020343078;CDS;2;201701;203254;no;;putative transposase (IS66);864;05E5H;L;Replication	recombination and repair;INFORMATION STORAGE AND PROCESSING;NA;NA
248;VIBAE_v3_B10257;743	236512457006;0	598204973589978;0	280909134891702;2	12953193501735;0	0332102756407075;0	0528862266196198;CDS;-2;203251;205917;no;;Chitinase;580	9;0662T;G;Carbohydrate transport and metabolism;METABOLISM;NA;NA
249;VIBAE_v3_B10258;95	1708337449379;2	11881102598413;0	685992412617581;3	08867997227442;0	00201047880559348;0	00463573212198828;NA;NA;NA;NA;NA;NA;NA;NA;NA;NA;NA;NA;Significant;Up
250;VIBAE_v3_B10259;412	105554851258;0	930512673610271;0	337495366173525;2	75711244323231;0	00583142948347556;0	0115606501129063;CDS;-1;206240;207340;no;tnp;transposase;562	4;0600T;L;Replication	recombination and repair;INFORMATION STORAGE AND PROCESSING;Significant;Up
251;VIBAE_v3_B10260;77	6060180392741;1	9078935167302;1	56520930001251;1	218938270246;0	222867622826711;0	27808616622832;NA;NA;NA;NA;NA;NA;NA;NA;NA;NA;NA;NA;NA;NA
252;VIBAE_v3_B10261;137	994996092335;1	62362122797963;0	650624673992334;2	49548056334359;0	0125786646279763;0	0227007397326994;NA;NA;NA;NA;NA;NA;NA;NA;NA;NA;NA;NA;Significant;Up
253;VIBAE_v3_B10262;238	853768340445;2	05781846459988;0	607936057806424;3	38492582924753;0	000711974900999586;0	00194873444125786;NA;NA;NA;NA;NA;NA;NA;NA;NA;NA;NA;NA;Significant;Up
254;VIBAE_v3_B10263;111	921114495293;1	61520956042331;0	432371703382954;3	73569673451249;0	00018719616072869;0	000632807700040037;NA;NA;NA;NA;NA;NA;NA;NA;NA;NA;NA;NA;Significant;Up
255;VIBAE_v3_B10264;243	104812706499;-0	782825419432212;0	388109459013455;-2	01702226331225;0	0436931900295303;0	0669556939852011;NA;NA;NA;NA;NA;NA;NA;NA;NA;NA;NA;NA;NA;NA
256;VIBAE_v3_B10265;407	329451734695;1	50592073587866;0	346847583166398;4	34173628119589;1	41361146875027e-05;6	7074421731518e-05;NA;NA;NA;NA;NA;NA;NA;NA;NA;NA;NA;NA;Significant;Up
257;VIBAE_v3_B10266;280	741089693756;1	71720930692939;0	485286957941263;3	53854411050798;0	000402340053240191;0	00120442998770401;NA;NA;NA;NA;NA;NA;NA;NA;NA;NA;NA;NA;Significant;Up
258;VIBAE_v3_B10267;95	3883867122704;1	85012369593838;0	673105721813868;2	7486376002758;0	00598435107140265;0	0118357794110681;NA;NA;NA;NA;NA;NA;NA;NA;NA;NA;NA;NA;Significant;Up
259;VIBAE_v3_B10268;89	3178479882322;1	79370858192326;0	744934031900567;2	40787573813339;0	0160456413969899;0	0280497114646628;NA;NA;NA;NA;NA;NA;NA;NA;NA;NA;NA;NA;Significant;Up
260;VIBAE_v3_B10269;108	703236833776;2	13048099195277;0	858081267560052;2	48284291068464;0	0130338551632687;0	0234307061246905;NA;NA;NA;NA;NA;NA;NA;NA;NA;NA;NA;NA;Significant;Up
261;VIBAE_v3_B10270;72	0287818595513;2	09134212558075;0	761570755149099;2	74609038154479;0	00603101462007295;0	0119113308566174;NA;NA;NA;NA;NA;NA;NA;NA;NA;NA;NA;NA;Significant;Up
262;VIBAE_v3_B10271;267	396552007177;1	85392797068808;0	742620893266091;2	49646621512948;0	0125437617107774;0	0226665124177908;CDS;-2;214411;214851;no;;protein of unknown function;132	5;6791;K;Transcription;INFORMATION STORAGE AND PROCESSING;Significant;Up
263;VIBAE_v3_B10272;520	20726691665;1	74255520592367;0	410288394936557;4	24714719555527;2	1650972265483e-05;9	81682761983168e-05;CDS;1;215365;217080;no;;Pseudouridine synthase;828	9;05D3G;J;Translation	ribosomal structure and biogenesis;INFORMATION STORAGE AND PROCESSING;Significant;Up
264;VIBAE_v3_B10273;192	716091308344;0	369103487313199;0	320982325937162;1	14991841446578;0	250177475691677;0	30721617833617;CDS;2;217208;217795;no;nemR;HTH-type transcriptional repressor NemR;264	6;08WUH;K;Transcription;INFORMATION STORAGE AND PROCESSING;NA;NA
265;VIBAE_v3_B10274;256	225090060233;0	939488067937213;0	381679153899854;2	46146025618082;0	0138372727651726;0	0247051990282626;CDS;3;217893;218924;no;curA;NADPH-dependent curcumin reductase;647	9;05CJH;S;Function unknown;POORLY CHARACTERIZED;Significant;Up
266;VIBAE_v3_B10275;144	22177866514;1	37626408207494;0	436143486585843;3	15553051783123;0	00160206505346655;0	00384000128794818;CDS;1;218935;219552;no;;Glutathione S-transferase;369	8;08K3J;O;Posttranslational modification	protein turnover	chaperones;CELLULAR PROCESSES AND SIGNALING;Significant;Up
267;VIBAE_v3_B10276;1167	25326776488;-1	88972382638059;0	377871861367492;-5	00096466442833;5	70441679770017e-07;3	69550840532124e-06;CDS;3;219711;221261;no;;conserved protein of unknown function;825	9;05G0K;S;Function unknown;POORLY CHARACTERIZED;Significant;Down
268;VIBAE_v3_B10277;221	667962816428;0	828079788246188;0	328336545781858;2	5220457450885;0	0116674534317866;0	0212574195089364;CDS;2;221258;222157;no;;conserved protein of unknown function;435	6;COG1180;O;Posttranslational modification	protein turnover	chaperones;CELLULAR PROCESSES AND SIGNALING;Significant;Up
269;VIBAE_v3_B10278;429	465359120383;0	581398214466573;0	32408949527579;1	79394341051326;0	0728222016525895;0	104013963793886;CDS;-2;222517;224280;no;;Sulfate transporter;974	9;07RBZ;P;Inorganic ion transport and metabolism;METABOLISM;NA;NA
270;VIBAE_v3_B10279;43	1008450870892;1	67217942961728;0	482378344817979;3	46653088303179;0	000527221164519548;0	00150506178275191;CDS;1;224557;224811;no;;exported protein of unknown function;61	6;05UYK;M;Cell wall/membrane/envelope biogenesis;CELLULAR PROCESSES AND SIGNALING;Significant;Up
271;VIBAE_v3_B10280;107	896245093264;2	03860721717973;0	600406502715237;3	39537831112834;0	000685338316861754;0	00188321789630101;NA;NA;NA;NA;NA;NA;NA;NA;NA;NA;NA;NA;Significant;Up
272;VIBAE_v3_B10281;428	958624323134;1	08414776052043;0	338944339096302;3	19860117272058;0	00138096067913412;0	00340160120198723;CDS;1;225160;227136;no;;exported protein of unknown function;255	8;07VGF;S;Function unknown;POORLY CHARACTERIZED;Significant;Up
273;VIBAE_v3_B10282;370	176980419089;-1	10913006874203;0	347942775991431;-3	18767954179151;0	00143419387969151;0	0035164273960679;CDS;1;227284;228015;no;;Phosphatase/phosphohexomutase family protein;382	9;05MN5;J;Translation	ribosomal structure and biogenesis;INFORMATION STORAGE AND PROCESSING;Significant;Down
274;VIBAE_v3_B10283;322	97933718464;0	827203423765701;0	295344316127911;2	80081037146977;0	00509744629364737;0	0102709738752596;CDS;-1;228095;229330;no;rhlE;ATP-dependent RNA helicase RhlE;575	5;08CJ0;L;Replication	recombination and repair;INFORMATION STORAGE AND PROCESSING;Significant;Up
275;VIBAE_v3_B10284;604	017214515079;0	822809797909214;0	310137744733711;2	65304630565264;0	00797689268552116;0	0152365567726637;CDS;3;229539;231065;no;;conserved exported protein of unknown function;625	9;07RZC;I;Lipid transport and metabolism;METABOLISM;Significant;Up
276;VIBAE_v3_B10285;120	466031334956;1	3358222105976;0	505894675351475;2	64051447007131;0	00827802575711518;0	0157470626334214;CDS;2;231263;231745;no;;Transcriptional regulator	MarR family;228	8;08US0;K;Transcription;INFORMATION STORAGE AND PROCESSING;Significant;Up
277;VIBAE_v3_B10286;130	61547388094;0	799387231120134;0	378828419735648;2	11015644411779;0	0348448828108071;0	0551952439679136;CDS;2;231752;232810;no;;Multidrug resistance protein A;525;05DBT;V;Defense mechanisms;CELLULAR PROCESSES AND SIGNALING;NA;NA
278;VIBAE_v3_B10287;222	438588180586;1	13563308890823;0	391148292783775;2	9033313192447;0	00369215805866276;0	00777638725490874;CDS;1;232822;233856;no;;conserved membrane protein of unknown function;603	2;06JP7;S;Function unknown;POORLY CHARACTERIZED;Significant;Up
279;VIBAE_v3_B10288;123	266966922306;2	40338210714341;0	608536618333088;3	94944533284913;7	8332497661154e-05;0	000295867782230983;CDS;2;234158;234601;no;;putative DoxX family protein;260	4;08VGI;S;Function unknown;POORLY CHARACTERIZED;Significant;Up
280;VIBAE_v3_B10289;564	589992817088;-0	72068840709894;0	348334135547629;-2	06895716943136;0	0385501060671119;0	0602210503511994;CDS;1;235009;236313;no;;Proton/sodium-glutamate symport protein;763	5;05CK2;C;Energy production and conversion;METABOLISM;NA;NA
281;VIBAE_v3_B10290;478	396879178829;1	28719815409456;0	290435707119637;4	43195558445687;9	33822565958969e-06;4	65243742683129e-05;CDS;3;236493;237932;no;nhaD;Na+/H+ antiporter;801	6;05DN9;P;Inorganic ion transport and metabolism;METABOLISM;Significant;Up
282;VIBAE_v3_B10292;251	313692022543;0	816742137682413;0	41351676562177;1	97511251195426;0	0482553812545613;0	0729320849191579;NA;NA;NA;NA;NA;NA;NA;NA;NA;NA;NA;NA;NA;NA
283;VIBAE_v3_B10293;301	640053168977;2	4927993356661;0	661479115271507;3	76852311450971;0	00016421628089166;0	000568911536036089;CDS;-2;239152;240477;no;;membrane protein of unknown function;129;072DE;S;Function unknown;POORLY CHARACTERIZED;Significant;Up
284;VIBAE_v3_B10294;364	543631854507;1	35844629341052;0	430386460765834;3	15634067808102;0	00159762140302345;0	00383154474020237;CDS;-1;240464;242119;no;;protein of unknown function;314	3;08KFY;S;Function unknown;POORLY CHARACTERIZED;Significant;Up
285;VIBAE_v3_B10295;543	603879278671;-0	592565299007412;0	316601131319827;-1	87164618312374;0	0612555695664552;0	0896344610614039;CDS;-3;242136;243689;no;;putative transposase (IS66);865	5;05E5H;L;Replication	recombination and repair;INFORMATION STORAGE AND PROCESSING;NA;NA
286;VIBAE_v3_B10296;52	9065111737582;1	44111554363216;0	58592651002662;2	45954999299602;0	0139111321430491;0	0248053208430595;CDS;-1;243749;244102;no;;conserved protein of unknown function;233;05QQN;L;Replication	recombination and repair;INFORMATION STORAGE AND PROCESSING;Significant;Up
287;VIBAE_v3_B10297;42	8142250739155;1	37983248401987;0	502472367041045;2	74608630151229;0	00603108962608656;0	0119113308566174;CDS;-2;244099;244419;no;;conserved protein of unknown function;180	3;0686W;S;Function unknown;POORLY CHARACTERIZED;Significant;Up
288;VIBAE_v3_B10298;165	978058450059;1	49051501291349;0	443280572751423;3	3624641018259;0	000772501695740287;0	00209521684813552;CDS;-3;244608;245216;no;;transposase (fragment);327	4;06P6C;L;Replication	recombination and repair;INFORMATION STORAGE AND PROCESSING;Significant;Up
289;VIBAE_v3_B10299;1645	06081585169;-1	40586511332329;0	323414058586388;-4	34695114822218;1	38042949401409e-05;6	58625166088167e-05;CDS;-1;245474;247834;no;;putative ATP-dependent protease;1471	8;05DAN;O;Posttranslational modification	protein turnover	chaperones;CELLULAR PROCESSES AND SIGNALING;Significant;Down
290;VIBAE_v3_B10300;48	4345066462779;0	212658269097058;0	567772937841944;0	374548089427005;0	707996585619838;0	752786003764995;NA;NA;NA;NA;NA;NA;NA;NA;NA;NA;NA;NA;NA;NA
291;VIBAE_v3_B10301;26	6668739888364;0	319146859172989;0	590682666390015;0	540301717542298;0	588988974104353;0	642910499902639;NA;NA;NA;NA;NA;NA;NA;NA;NA;NA;NA;NA;NA;NA
292;VIBAE_v3_B10302;766	785548181938;-1	58884075088017;0	352990931138352;-4	50108093643187;6	76087534491491e-06;3	48022919046358e-05;CDS;2;248396;249901;no;zwf;glucose-6-phosphate 1-dehydrogenase;986	1;05D8W;G;Carbohydrate transport and metabolism;METABOLISM;Significant;Down
293;VIBAE_v3_B10303;413	209234356531;-2	07653613738203;0	399643324235355;-5	19597353804196;2	03651228470527e-07;1	42521804539993e-06;CDS;1;249898;250614;no;pgl;6-phosphogluconolactonase;449	1;08Q79;G;Carbohydrate transport and metabolism;METABOLISM;Significant;Down
294;VIBAE_v3_B10304;969	968206238349;-1	75528720435929;0	363041297639038;-4	8349518795091;1	33177847431034e-06;8	12462524050839e-06;CDS;1;250648;252096;no;gnd;6-phosphogluconate dehydrogenase	decarboxylating;953	4;05C7Q;G;Carbohydrate transport and metabolism;METABOLISM;Significant;Down
295;VIBAE_v3_B10305;84	3835226642545;0	366196980588546;0	414533073921826;0	883396292421301;0	377022193275126;0	438775828380535;NA;NA;NA;NA;NA;NA;NA;NA;NA;NA;NA;NA;NA;NA
296;VIBAE_v3_B10306;127	74203673019;1	36756323435326;0	372643588754064;3	66989604980381;0	000242649122353854;0	000788524778856295;CDS;3;252675;253301;no;;Thioredoxin;277	7;08RFJ;O;Posttranslational modification	protein turnover	chaperones;CELLULAR PROCESSES AND SIGNALING;Significant;Up
297;VIBAE_v3_B10307;29	1834249590437;0	553682112370135;0	542091395440136;1	02138148110724;0	307073735728883;0	36556456947602;NA;NA;NA;NA;NA;NA;NA;NA;NA;NA;NA;NA;NA;NA
298;VIBAE_v3_B10308;403	864470731318;-0	581194951297575;0	327907439989812;-1	77243599997497;0	0763222103289345;0	108421062534484;CDS;-2;253474;254478;no;rbsR;Ribose operon repressor;618	2;05ETE;K;Transcription;INFORMATION STORAGE AND PROCESSING;NA;NA
299;VIBAE_v3_B10309;200	169288942117;0	73900458877302;0	334885001287847;2	20674137668476;0	0273321327588483;0	0449803285866222;CDS;-3;254490;255410;no;rbsK;ribokinase;546	2;08RVA;G;Carbohydrate transport and metabolism;METABOLISM;Significant;Up
300;VIBAE_v3_B10310;347	260174236296;0	0537535110094443;0	288361098536007;0	186410411398582;0	85212292841171;0	879007753365296;CDS;-2;255568;256446;no;rbsB;D-ribose-binding periplasmic protein;523	1;05E9V;G;Carbohydrate transport and metabolism;METABOLISM;NA;NA
301;VIBAE_v3_B10311;276	676717973867;2	00666867926545;0	603267335012329;3	32633405258788;0	000879963998312265;0	00233522468797516;CDS;-1;256571;257545;no;rbsC;Ribose transport system permease protein RbsC;568	9;05CNN;G;Carbohydrate transport and metabolism;METABOLISM;Significant;Up
302;VIBAE_v3_B10312;248	33148392955;1	884223722362;0	502803129143553;3	74743833748904;0	000178649735193948;0	000610824462244015;CDS;-2;257542;259047;no;rbsA;Ribose import ATP-binding protein RbsA;942	6;05C2J;P;Inorganic ion transport and metabolism;METABOLISM;Significant;Up
303;VIBAE_v3_B10313;58	1467364642129;1	76336004012982;0	560873022836855;3	14395588365237;0	00166680565908916;0	00396114803139587;CDS;-3;259068;259487;no;rbsD;D-ribose pyranase;241	5;05MRB;G;Carbohydrate transport and metabolism;METABOLISM;Significant;Up
304;VIBAE_v3_B10314;52	9311243112722;2	52848719780925;0	70560097105429;3	5834519814099;0	000339083122717575;0	00104836865157373;NA;NA;NA;NA;NA;NA;NA;NA;NA;NA;NA;NA;Significant;Up
305;VIBAE_v3_B10315;48	3100057340216;-0	617652100426471;0	561090789327348;-1	10080598750682;0	270981105290976;0	328851267869904;CDS;2;259793;260053;no;;conserved exported protein of unknown function;147	5;0772X;S;Function unknown;POORLY CHARACTERIZED;NA;NA
306;VIBAE_v3_B10316;26	3607425875198;1	36376093775524;0	74393325731379;1	83317646354397;0	0667763328755511;0	0964649475609878;NA;NA;NA;NA;NA;NA;NA;NA;NA;NA;NA;NA;NA;NA
307;VIBAE_v3_B10317;42	1836800530295;1	6550109062965;0	756830903499328;2	18676443924832;0	028759724704706;0	0468872021383695;NA;NA;NA;NA;NA;NA;NA;NA;NA;NA;NA;NA;Significant;Up
308;VIBAE_v3_B10318;144	018186710728;0	52019699984713;0	382163816052726;1	36118852177088;0	173454120570699;0	223080975595691;CDS;1;260473;261093;no;;Gene (fragment);275	8;0600T;L;Replication	recombination and repair;INFORMATION STORAGE AND PROCESSING;NA;NA
309;VIBAE_v3_B10319;244	875981350795;1	56491966704729;0	384323223869207;4	07188421061921;4	66343614876768e-05;0	000188930109221614;CDS;2;261053;261583;no;;transposase (fragment);280;0600T;L;Replication	recombination and repair;INFORMATION STORAGE AND PROCESSING;Significant;Up
310;VIBAE_v3_B10320;139	234107030237;1	90139181194851;0	533290881582687;3	56539344214101;0	000363310753224701;0	0011065906129879;CDS;-2;261589;261990;no;tnpA;transposase;264	2;08RS6;L;Replication	recombination and repair;INFORMATION STORAGE AND PROCESSING;Significant;Up
311;VIBAE_v3_B10321;324	946917601161;-0	271700765229019;0	335445132502159;-0	809970808645645;0	417956953316159;0	479876501955589;CDS;-2;262180;263244;no;vpb;transposase;644	4;08GQT;L;Replication	recombination and repair;INFORMATION STORAGE AND PROCESSING;NA;NA
312;VIBAE_v3_B10322;264	982835961863;-0	645918879803048;0	321031952222131;-2	01200807375124;0	0442190859132144;0	0676624769823774;CDS;-3;263241;263690;no;;conserved protein of unknown function;256	5;065VG;S;Function unknown;POORLY CHARACTERIZED;NA;NA
313;VIBAE_v3_B10323;518	687226441764;-0	827668472305635;0	363364392968183;-2	27779190345188;0	0227389789544579;0	038217922459601;CDS;-3;263835;264878;no;guaC;GMP reductase;663	3;05CP4;F;Nucleotide transport and metabolism;METABOLISM;Significant;Down
314;VIBAE_v3_B10324;313	131365759148;-1	23468322144324;0	36905908934423;-3	34548926470585;0	000821375387725503;0	00220774309417549;CDS;-2;265393;265833;no;;putative PAS/PAC domain-containing protein;282;0909Y;S;Function unknown;POORLY CHARACTERIZED;Significant;Down
315;VIBAE_v3_B10325;871	183861187776;-1	36101912029057;0	336751293742299;-4	04161511947182;5	30843096563909e-05;0	000211982667854958;CDS;-3;265836;266840;no;;putative Signal receiver domain fused with Chemotaxis protein CheC;625	5;05C6J;T;Signal transduction mechanisms;CELLULAR PROCESSES AND SIGNALING;Significant;Down
316;VIBAE_v3_B10326;316	100946706472;-1	40042829880854;0	36067975176715;-3	88274720703656;0	000103282927414799;0	000377831338488578;NA;NA;NA;NA;NA;NA;NA;NA;NA;NA;NA;NA;Significant;Down
317;VIBAE_v3_B10327;79	4328497089015;-0	138380063264127;0	42324037076282;-0	326953837165204;0	743702800569357;0	784571772216475;CDS;-3;268113;268346;no;;conserved protein of unknown function;84	3;067SW;S;Function unknown;POORLY CHARACTERIZED;NA;NA
318;VIBAE_v3_B10328;1395	57171071704;-4	1167197370818;0	662409130177824;-6	21476901439549;5	14002041247505e-10;5	2723003495608e-09;CDS;3;268722;268931;no;cspE;transcriptional antiterminator CspE;140	2;05VEQ;K;Transcription;INFORMATION STORAGE AND PROCESSING;Significant;Down
319;VIBAE_v3_B10329;162	696967171085;0	337014907498363;0	350128519878127;0	962546289047436;0	335775262877191;0	394946451697877;CDS;3;269004;269546;no;;Cellulose synthase operon C protein;310	1;08VWS;S;Function unknown;POORLY CHARACTERIZED;NA;NA
320;VIBAE_v3_B10330;402	013019425686;1	30861012880124;0	374386729505647;3	49534325249501;0	000473452450922145;0	00137692738506544;CDS;-3;269613;270791;no;hmp;Flavohemoprotein;583	9;05CJJ;C;Energy production and conversion;METABOLISM;Significant;Up
321;VIBAE_v3_B10331;470	265068791277;0	584533644581361;0	307832734728158;1	89886772469975;0	0575818698805366;0	0848820448925839;CDS;1;270958;272586;no;luxO;Regulatory protein LuxO;873	2;08JUA;K;Transcription;INFORMATION STORAGE AND PROCESSING;NA;NA
322;VIBAE_v3_B10331;470	265068791277;0	584533644581361;0	307832734728158;1	89886772469975;0	0575818698805366;0	0848820448925839;CDS;1;270958;272586;no;luxO;Regulatory protein LuxO;873	2;08JUA;K;Virulence;INFORMATION STORAGE AND PROCESSING;NA;NA
323;VIBAE_v3_B10332;379	026958551176;0	542274624795366;0	30292238451225;1	79014378771813;0	0734307990270626;0	104740250145964;CDS;-2;272635;273504;no;;putative Small-conductance mechanosensitive channel;506	5;08R7A;M;Cell wall/membrane/envelope biogenesis;CELLULAR PROCESSES AND SIGNALING;NA;NA
324;VIBAE_v3_B10333;752	303538353815;-1	08685017575738;0	34401186012747;-3	15933926043904;0	00158127299896352;0	00379668818167661;CDS;-1;273695;274930;no;pepT;Peptidase T;753	1;05D42;E;Amino acid transport and metabolism;METABOLISM;Significant;Down
325;VIBAE_v3_B10335;323	297742716029;1	53861584110445;0	514697066811118;2	9893619768171;0	0027956072128655;0	00616093532693108;CDS;-2;275134;276234;no;nupX;Nucleoside permease nupX;637	9;05D9N;F;Nucleotide transport and metabolism;METABOLISM;Significant;Up
326;VIBAE_v3_B10336;963	442937899566;-0	549466312213429;0	316948460864039;-1	73361407313832;0	0829865817550554;0	116582358054685;CDS;-1;276965;278782;no;;putative Flavodoxin reductase fused with Fe-S protein;1090	1;05QVC;C;Energy production and conversion;METABOLISM;NA;NA
327;VIBAE_v3_B10337;632	127319771552;-1	07499160508508;0	346840783690365;-3	09938062544791;0	00193925708286675;0	00450626923475699;CDS;1;279013;280041;no;pyrC;dihydro-orotase;641;05EKE;F;Nucleotide transport and metabolism;METABOLISM;Significant;Down
328;VIBAE_v3_B10338;320	346305556437;1	73818029427563;0	383677239492668;4	53031901650983;5	88946879704916e-06;3	1003052724089e-05;CDS;-3;280104;281255;no;rlmC;23S rRNA (uracil(747)-C(5))-methyltransferase RlmC;617	1;07SFS;J;Translation	ribosomal structure and biogenesis;INFORMATION STORAGE AND PROCESSING;Significant;Up
329;VIBAE_v3_B10339;231	450587284094;0	636293470844071;0	331607052970969;1	91881766429068;0	0550074135292261;0	081720278885272;CDS;-3;281346;282257;no;yedI;Inner membrane protein YedI;456	1;05CKW;S;Function unknown;POORLY CHARACTERIZED;NA;NA
330;VIBAE_v3_B10340;262	2785814559;-0	641417768368061;0	349999614876562;-1	83262421187028;0	0668584749798237;0	0965502821913602;CDS;1;282454;283377;no;;Zn-dependent enzyme from deacylase/carboxypeptidase superfamily;520	4;072RQ;S;Function unknown;POORLY CHARACTERIZED;NA;NA
331;VIBAE_v3_B10341;266	546108772129;1	88478016396511;0	440386103127956;4	27983569549078;1	87031336649454e-05;8	62983620593125e-05;CDS;-2;283369;284157;no;;putative Transcriptional regulator	AraC family;490	3;07EJP;K;Transcription;INFORMATION STORAGE AND PROCESSING;Significant;Up
332;VIBAE_v3_B10342;492	485642372793;-0	965173086725971;0	363240638603771;-2	65711758033439;0	00788119499340557;0	0150827372494359;CDS;1;284257;285156;no;;putative Multidrug resistance efflux transporter EmrE;505;06FEU;S;Function unknown;POORLY CHARACTERIZED;Significant;Down
333;VIBAE_v3_B10343;41	1823669166925;0	231886648269992;0	482436127510873;0	480657718289901;0	630759786389565;0	682453388324801;NA;NA;NA;NA;NA;NA;NA;NA;NA;NA;NA;NA;NA;NA
334;VIBAE_v3_B10344;783	975922278041;-1	51818075034496;0	366190725221768;-4	14587439216418;3	38519373349075e-05;0	000143681904408304;CDS;1;285331;286092;no;glpR;Glycerol-3-phosphate regulon repressor;481	9;5.00E+98;K;Transcription;INFORMATION STORAGE AND PROCESSING;Significant;Down
335;VIBAE_v3_B10345;170	917935257399;0	503490114465566;0	363378425492811;1	38558064855594;0	165874990600144;0	214189088448504;CDS;1;286243;286965;no;vanR;Transcriptional activator protein vanR;412	5;05VJY;K;Transcription;INFORMATION STORAGE AND PROCESSING;NA;NA
336;VIBAE_v3_B10346;157	25327038822;0	346193365602452;0	328392852025965;1	05420493615092;0	291789100599514;0	350398102154653;CDS;-2;286972;287553;no;vanI;Acyl-homoserine-lactone synthase VanI;346	7;05NNS;Q;Secondary metabolites biosynthesis	transport and catabolism;METABOLISM;NA;NA
337;VIBAE_v3_B10346;157	25327038822;0	346193365602452;0	328392852025965;1	05420493615092;0	291789100599514;0	350398102154653;CDS;-2;286972;287553;no;vanI;Acyl-homoserine-lactone synthase VanI;346	7;05NNS;T;Signal transduction mechanisms;CELLULAR PROCESSES AND SIGNALING;NA;NA
338;VIBAE_v3_B10347;37	1275245695165;1	88302038820668;0	711314766304069;2	64723927775419;0	00811519097519723;0	0154795233505927;NA;NA;NA;NA;NA;NA;NA;NA;NA;NA;NA;NA;Significant;Up
339;VIBAE_v3_B10348;90	5045316899662;-0	586627196401484;0	375371635789742;-1	56279042013199;0	118101898211848;0	159437562585995;NA;NA;NA;NA;NA;NA;NA;NA;NA;NA;NA;NA;NA;NA
340;VIBAE_v3_B10349;493	105859287894;0	893291985198227;0	332307046440376;2	68815240232501;0	00718485962532207;0	0139149647402894;CDS;1;288679;289779;no;;IS4 family transposase;562	4;0600T;L;Replication	recombination and repair;INFORMATION STORAGE AND PROCESSING;Significant;Up
341;VIBAE_v3_B10350;237	02476497251;0	540625562135483;0	387416839023485;1	39546221970675;0	162876499970472;0	210837659256549;CDS;-2;289855;290142;no;;Acetyltransferase;162	5;067U0;S;Function unknown;POORLY CHARACTERIZED;NA;NA
342;VIBAE_v3_B10351;469	481695633206;0	204704293302676;0	315588509220897;0	648643050433098;0	51656912241378;0	574805045812728;CDS;3;290280;291023;no;;conserved protein of unknown function;437	6;05YE1;S;Function unknown;POORLY CHARACTERIZED;NA;NA
343;VIBAE_v3_B10352;471	825894189912;0	5790309991338;0	296870768254013;1	95044800988409;0	051122744328331;0	0766841164924965;CDS;-1;291080;292306;no;gltS;Sodium/glutamate symport carrier protein;735	7;05D6U;E;Amino acid transport and metabolism;METABOLISM;NA;NA
344;VIBAE_v3_B10354;393	956284626882;1	11740653792803;0	329011851046735;3	39625011796096;0	000683159025483373;0	00187846289201571;CDS;1;292885;293886;no;;conserved hypothetical protein;513	8;05D4H;S;Function unknown;POORLY CHARACTERIZED;Significant;Up
345;VIBAE_v3_B10355;96	8027865786206;0	319844127887632;0	424575186636852;0	753327415153918;0	451253188431236;0	511371403624349;CDS;1;294190;294459;no;;conserved protein of unknown function;144	4;067YG;S;Function unknown;POORLY CHARACTERIZED;NA;NA
346;VIBAE_v3_B10356;240	646139256554;0	5673084884775;0	430969273814956;1	31635483767941;0	188054973140644;0	239503975226292;CDS;3;294456;295061;no;;putative Copper chaperone SCO1/SenC;340	5;08ZX6;S;Function unknown;POORLY CHARACTERIZED;NA;NA
347;VIBAE_v3_B10357;405	328599470581;-0	476804856477796;0	290350324553812;-1	64217090926457;0	100554589661552;0	138519077594995;CDS;1;295063;295506;no;;putative DR1885-like metal-binding protein;228	8;05NG1;S;Function unknown;POORLY CHARACTERIZED;NA;NA
348;VIBAE_v3_B10358;463	757052374185;1	04583096922257;0	337947576126935;3	09465444672918;0	00197042315611006;0	00456854343951279;CDS;3;295899;297008;no;;transposase;558	9;0600T;L;Replication	recombination and repair;INFORMATION STORAGE AND PROCESSING;Significant;Up
349;VIBAE_v3_B10359;240	413692669289;1	25644083532669;0	313054033672753;4	0134951164376;5	98262408652664e-05;0	000235091847907174;CDS;1;297196;298413;no;sstT;Serine/threonine transporter sstT;713;07QV7;E;Amino acid transport and metabolism;METABOLISM;Significant;Up
350;VIBAE_v3_B10360;432	737043377366;-0	559671817915254;0	325721281237579;-1	71825376527066;0	0857503385862379;0	119981667329791;CDS;-2;298468;299619;no;;conserved protein of unknown function;630	6;COG0790;S;Function unknown;POORLY CHARACTERIZED;NA;NA
351;VIBAE_v3_B10361;493	506917525335;-1	26892592448952;0	358409339893679;-3	5404376595374;0	000399463995122221;0	00120011257687473;CDS;-1;299975;300808;no;malM;Maltose operon periplasmic protein MalM	outer membrane associated lipoprotein;387	9;07W52;G;Carbohydrate transport and metabolism;METABOLISM;Significant;Down
352;VIBAE_v3_B10362;478	276454347999;1	99680138894166;0	495487740575806;4	02997133011036;5	57836562582676e-05;0	000220656523100992;CDS;-3;300921;302120;no;lamB;Maltoporin;672	2;08KDD;G;Carbohydrate transport and metabolism;METABOLISM;Significant;Up
353;VIBAE_v3_B10363;1352	40275409338;-1	20381223795913;0	31648818444629;-3	80365617776617;0	000142576034429626;0	000503528020327413;CDS;3;302598;304580;no;glgX;"Glycogen debranching enzyme GlgX; glycosidase";1249	2;08IUM;G;Carbohydrate transport and metabolism;METABOLISM;Significant;Down
354;VIBAE_v3_B10364;324	516796693217;0	557004353233748;0	310163026025748;1	79584381920335;0	0725193595126604;0	103687570741539;CDS;-1;304706;305773;no;ulaG;putative L-ascorbate-6-phosphate lactonase UlaG;709	9;05CP1;S;Function unknown;POORLY CHARACTERIZED;NA;NA
355;VIBAE_v3_B10365;243	144510487418;-0	3720351972318;0	408565323197568;-0	910589264698551;0	362511828998041;0	423301340501339;CDS;-2;305902;306657;no;ulaR;HTH-type transcriptional regulator UlaR;469	2;COG1349;K;Transcription;INFORMATION STORAGE AND PROCESSING;NA;NA
356;VIBAE_v3_B10366;330	965408749764;2	08974742521006;0	425289469346964;4	91370601867686;8	93707271875568e-07;5	61586326246134e-06;CDS;3;307047;308807;no;;PTS system	3-keto-L-gulonate specific IIB;1090	9;05CZC;G;Carbohydrate transport and metabolism;METABOLISM;Significant;Up
357;VIBAE_v3_B10367;145	706272691539;2	21072132685835;0	548405417640353;4	03118068448433;5	54973576643011e-05;0	000219731733041722;CDS;1;308869;309348;no;ulaC;Ascorbate-specific phosphotransferase enzyme IIA component;272	3;06ETB;G;Carbohydrate transport and metabolism;METABOLISM;Significant;Up
358;VIBAE_v3_B10368;161	535639366212;1	54903881839047;0	352741470178521;4	39142814029354;1	12608553469184e-05;5	4671322072916e-05;CDS;2;309359;310051;no;sgbE;L-ribulose-5-phosphate 4-epimerase;428	3;07R0P;G;Carbohydrate transport and metabolism;METABOLISM;Significant;Up
359;VIBAE_v3_B10369;165	091834939217;1	09480338961051;0	394152251518016;2	77761546558226;0	00547593802437085;0	0109127622057105;CDS;1;310057;310878;no;ybhA;Pyridoxal phosphate phosphatase YbhA;488	4;08K4B;S;Function unknown;POORLY CHARACTERIZED;Significant;Up
360;VIBAE_v3_B10370;100	088169358183;0	980995214490852;0	376658326382216;2	60446974294518;0	00920165451989025;0	0172667377701547;CDS;3;310884;311531;no;sgbH;putative 3-keto-L-gulonate-6-phosphate decarboxylase;393	3;05H6Q;G;Carbohydrate transport and metabolism;METABOLISM;Significant;Up
361;VIBAE_v3_B10371;243	946945822201;1	49546932281549;0	36084259281992;4	14438138006011;3	40732272639634e-05;0	000144328396862031;CDS;2;311540;312421;no;ulaE;L-ribulose-5-phosphate 3-epimerase ulaE;530;064BZ;G;Carbohydrate transport and metabolism;METABOLISM;Significant;Up
362;VIBAE_v3_B10372;71	6470203659469;1	59547941504474;0	590394983741586;2	70239324347491;0	00688422879357507;0	013394001627667;NA;NA;NA;NA;NA;NA;NA;NA;NA;NA;NA;NA;Significant;Up
363;VIBAE_v3_B10373;24	963012191853;0	582177929210246;0	634704202919386;0	917242908637535;0	359015366641566;0	419569759674659;NA;NA;NA;NA;NA;NA;NA;NA;NA;NA;NA;NA;NA;NA
364;VIBAE_v3_B10374;30	4415842313761;0	765759043780005;0	643220406754166;1	19050800587033;0	233846785260603;0	290314089681288;NA;NA;NA;NA;NA;NA;NA;NA;NA;NA;NA;NA;NA;NA
365;VIBAE_v3_B10375;96	3083412755106;0	73707638834676;0	420077245483437;1	75462107569885;0	0793241440236515;0	112053410093823;fCDS;-2;313093;313407;no;;Putative chitin binding protein(fragment);105	1;08M1A;G;Carbohydrate transport and metabolism;METABOLISM;NA;NA
366;VIBAE_v3_B10376;269	727649080394;2	17483356991148;0	516582214698222;4	21004345103514;2	55321579278931e-05;0	000113197302090348;CDS;-1;313409;314389;no;;putative amidino transferase;534	6;05IB7;S;Function unknown;POORLY CHARACTERIZED;Significant;Up
367;VIBAE_v3_B10377;330	164054991033;-1	2065920478105;0	371650297720719;-3	24657898893225;0	00116801031244187;0	00297331092309563;fCDS;2;314774;315778;pseudo;vcaM;fragment of ABC-type multidrug efflux pump (part 1);564	3;05BZ1;V;Defense mechanisms;CELLULAR PROCESSES AND SIGNALING;Significant;Down
368;VIBAE_v3_B10378;242	300594304235;-0	331687084945872;0	349779823434157;-0	948273921832744;0	342990023238561;0	402640462062658;fCDS;1;315721;316620;pseudo;vcaM;fragment of ABC-type multidrug efflux pump (part 2);537	7;05BZ1;V;Defense mechanisms;CELLULAR PROCESSES AND SIGNALING;NA;NA
369;VIBAE_v3_B10379;175	053899910701;0	775283308308596;0	332874474131581;2	32905605132743;0	019856096507548;0	0339036164357766;CDS;3;316719;317423;no;;conserved membrane protein of unknown function;408	3;08M7Z;S;Function unknown;POORLY CHARACTERIZED;Significant;Up
370;VIBAE_v3_B10380;241	705896831735;1	59947840945593;0	436449813128471;3	66474760979016;0	000247582612770614;0	00080098238890509;CDS;-1;317552;318310;no;;Putative phosphatidylglycerophosphatase;385	6;05EYK;I;Lipid transport and metabolism;METABOLISM;Significant;Up
371;VIBAE_v3_B10381;206	285077196851;1	40882441161659;0	317462478459232;4	43776668806393;9	08970665367358e-06;4	54235269549657e-05;CDS;-1;318554;319399;no;thiD;bifunctional hydroxy-methylpyrimidine kinase and hydroxy-phosphomethylpyrimidine kinase;349;05DWF;H;Coenzyme transport and metabolism;METABOLISM;Significant;Up
372;VIBAE_v3_B10382;226	990508448197;-0	202240326250344;0	336343566769958;-0	601290900826613;0	547646248998581;0	603926100674324;CDS;2;319796;320686;no;;Transcriptional regulator	LysR family protein;342	4;05EM6;K;Transcription;INFORMATION STORAGE AND PROCESSING;NA;NA
373;VIBAE_v3_B10383;379	340337345672;2	02961251222257;0	42220154794362;4	80721238969403;1	5304936985794e-06;9	2027530582684e-06;CDS;-2;320770;322650;no;;dTDP-glucose 4	6-dehydratase;1168	3;05E4M;S;Function unknown;POORLY CHARACTERIZED;Significant;Up
374;VIBAE_v3_B10384;2145	71969025941;-0	972715420728621;0	324491272838353;-2	99766280991225;0	00272058498504858;0	0060273415364893;CDS;3;322989;327179;no;;conserved protein of unknown function;2048	1;08EFR;C;Energy production and conversion;METABOLISM;Significant;Down
375;VIBAE_v3_B10385;1426	11518706146;-2	86099917184126;0	438201617989527;-6	52895620278071;6	62296123662782e-11;7	49110615548309e-10;CDS;-2;327193;328029;no;;conserved protein of unknown function;75	9;COG0010;E;Amino acid transport and metabolism;METABOLISM;Significant;Down
376;VIBAE_v3_B10386;1775	54102182179;-3	11563994611327;0	428836653885544;-7	26533032538965;3	72127769681823e-13;6	22941886447372e-12;CDS;-2;328036;328770;no;;Transcriptional regulator	IclR family;449	5;08SEB;K;Transcription;INFORMATION STORAGE AND PROCESSING;Significant;Down
377;VIBAE_v3_B10387;1658	70356205249;-2	31327667013835;0	35710113661116;-6	47793141206725;9	29886023677059e-11;1	02951666907103e-09;CDS;-2;329074;330960;no;;Methyl-accepting chemotaxis protein;1021	9;07U27;S;Function unknown;POORLY CHARACTERIZED;Significant;Down
378;VIBAE_v3_B10388;348	242221644527;1	02889540092565;0	424631647113813;2	42303042629764;0	0153916374901293;0	0270290463228898;CDS;-1;331259;332116;no;;conserved membrane protein of unknown function;436	8;05TNJ;S;Function unknown;POORLY CHARACTERIZED;Significant;Up
379;VIBAE_v3_B10389;279	7353020033;0	571469304546334;0	318424347831815;1	79467841714218;0	0727049511858908;0	103881946300086;CDS;-2;332116;332985;no;;ABC transporter ATP-binding protein;471	5;05DVE;V;Defense mechanisms;CELLULAR PROCESSES AND SIGNALING;NA;NA
380;VIBAE_v3_B10390;185	336379680696;1	23647800275739;0	455270832969923;2	71591745662977;0	00660923939959479;0	0129190410496517;CDS;-3;332982;333392;no;;Transcriptional regulator	GntR family;236	9;05KDA;K;Transcription;INFORMATION STORAGE AND PROCESSING;Significant;Up
381;VIBAE_v3_B10391;793	906704446703;1	94289508397934;0	484881835947811;4	00694548638126;6	15090525539478e-05;0	000239648037101362;CDS;-3;333492;336038;no;chiA;Chitinase A;1503	8;0662T;G;Carbohydrate transport and metabolism;METABOLISM;Significant;Up
382;VIBAE_v3_B10392;443	169571113322;1	77981602018689;0	454138106166014;3	91910741693246;8	887750032941e-05;0	000331508323421195;CDS;-3;336354;337751;no;tnaA;Tryptophanase;878	2;05C0F;E;Amino acid transport and metabolism;METABOLISM;Significant;Up
383;VIBAE_v3_B10393;599	18236738484;-2	27030352275412;0	387389283394664;-5	86052227067205;4	61413647629565e-09;4	12610281053361e-08;CDS;1;338155;338784;no;;conserved exported protein of unknown function;318	2;08Q67;S;Function unknown;POORLY CHARACTERIZED;Significant;Down
384;VIBAE_v3_B10394;304	36364031296;-1	37708523060021;0	365466554644434;-3	76801984504435;0	000164547624137998;0	000569587929708453;CDS;3;339078;339623;no;;Ribosomal-protein-serine acetyltransferase;249	6;COG1670;J;Translation	ribosomal structure and biogenesis;INFORMATION STORAGE AND PROCESSING;Significant;Down
385;VIBAE_v3_B10395;686	372740570888;-0	260325739848738;0	311024570592405;-0	836994129926451;0	402595867614014;0	464789987852316;CDS;-2;339658;341046;no;;Uncharacterized transporter HI_0608;783	1;05C8P;P;Inorganic ion transport and metabolism;METABOLISM;NA;NA
386;VIBAE_v3_B10396;369	297471474697;0	624269860528943;0	313752779454047;1	98968710847827;0	0466254136758932;0	0707752470923515;CDS;-2;341254;342099;no;;putative alpha/beta-Hydrolase;445	7;05M4F;S;Function unknown;POORLY CHARACTERIZED;NA;NA
387;VIBAE_v3_B10397;111	630758340746;-0	124277186760785;0	3866841609142;-0	321391976508601;0	747913362693107;0	788814874715386;CDS;-3;342210;342461;no;;conserved protein of unknown function;147	5;060AR;S;Function unknown;POORLY CHARACTERIZED;NA;NA
388;VIBAE_v3_B10398;153	354032740514;1	43499021041523;0	381660702175694;3	75985843508365;0	000170009533824578;0	000587522625149348;CDS;-3;342564;343271;no;;putative C factor cell-cell signaling protein;389	4;062WV;I;Lipid transport and metabolism;METABOLISM;Significant;Up
389;VIBAE_v3_B10398;153	354032740514;1	43499021041523;0	381660702175694;3	75985843508365;0	000170009533824578;0	000587522625149348;CDS;-3;342564;343271;no;;putative C factor cell-cell signaling protein;389	4;062WV;Q;Secondary metabolites biosynthesis	transport and catabolism;METABOLISM;Significant;Up
390;VIBAE_v3_B10399;521	754138746098;1	36732761574181;0	327027411714092;4	18107952656033;2	90128360717784e-05;0	000125822506694707;CDS;-1;343271;344815;no;;putative deoxyribodipyrimidine photolyase related protein;933	3;05EXX;S;Function unknown;POORLY CHARACTERIZED;Significant;Up
391;VIBAE_v3_B10400;284	703543379126;0	871465225381044;0	301113978769585;2	89413739256489;0	00380201760383712;0	00796667812466003;CDS;3;345006;345962;no;;putative auxin efflux carrier;526	6;07SZG;S;Function unknown;POORLY CHARACTERIZED;Significant;Up
392;VIBAE_v3_B10401;259	935730401597;1	40754674555781;0	356101270606083;3	95265858827791;7	7287673097142e-05;0	000293654657841903;CDS;3;346080;347114;no;;putative Acyltransferase family protein;414	1;065HQ;S;Function unknown;POORLY CHARACTERIZED;Significant;Up
393;VIBAE_v3_B10403;114	531022766003;0	796224437073731;0	354476961266721;2	24619516661514;0	0246915097002363;0	041087064849101;CDS;3;347133;347762;no;;Phosphatidylcholine transfer protein;289	7;05VV6;S;Function unknown;POORLY CHARACTERIZED;Significant;Up
394;VIBAE_v3_B10404;96	8655738931575;0	87544965645888;0	385652989145141;2	27004504334181;0	0232048502274751;0	0388760200968708;CDS;-2;347767;348156;no;;conserved membrane protein of unknown function;207	6;05WJG;S;Function unknown;POORLY CHARACTERIZED;Significant;Up
395;VIBAE_v3_B10405;356	393390691847;1	14273651246068;0	39047888820459;2	92650011813687;0	00342799375672462;0	00730455899790862;CDS;1;348868;349755;no;;transposase;492	3;06P6C;L;Replication	recombination and repair;INFORMATION STORAGE AND PROCESSING;Significant;Up
396;VIBAE_v3_B10406;2772	6772544045;-2	64861338691231;0	420387793776796;-6	30040506913144;2	96868787184836e-10;3	1294606407268e-09;CDS;-1;350072;352255;no;glgB;1	4-alpha-glucan branching enzyme;1415	2;05C9C;G;Carbohydrate transport and metabolism;METABOLISM;Significant;Down
397;VIBAE_v3_B10407;570	3840434387;1	18209618022282;0	310526718307492;3	80674547641429;0	000140807525622317;0	000498122987936937;CDS;-2;352435;354612;no;malQ;4-alpha-glucanotransferase;1404	8;08IUJ;G;Carbohydrate transport and metabolism;METABOLISM;Significant;Up
398;VIBAE_v3_B10408;531	186046738816;1	15827565812946;0	315618272427372;3	6698624867988;0	000242680983313478;0	000788524778856295;CDS;-1;354743;357196;no;malP;maltodextrin phosphorylase;1573	5;08IUN;G;Carbohydrate transport and metabolism;METABOLISM;Significant;Up
399;VIBAE_v3_B10409;781	11037129835;-0	0885461954700103;0	293323654140155;-0	301871990956793;0	762749648252465;0	802238571987074;CDS;3;357669;360482;no;malT;HTH-type transcriptional regulator malT;1671	4;061ZR;K;Transcription;INFORMATION STORAGE AND PROCESSING;NA;NA
400;VIBAE_v3_B10410;266	385274492691;-2	21548207081859;0	401249742835963;-5	52145418252469;3	36205487455759e-08;2	69720237332512e-07;CDS;-2;360556;360912;no;;conserved hypothetical protein;206	5;08YYI;S;Function unknown;POORLY CHARACTERIZED;Significant;Down
401;VIBAE_v3_B10411;400	008550075483;0	751880886174923;0	287405171695512;2	61610075329993;0	00889403090854442;0	0167438233703367;CDS;1;361141;362802;no;;Methyl-accepting chemotaxis protein;800;05C8Q;P;Inorganic ion transport and metabolism;METABOLISM;Significant;Up
402;VIBAE_v3_B10412;302	38637326821;1	61043339429327;0	523307043035038;3	07741586077878;0	00208803776081907;0	0047960691707068;CDS;-1;362909;364285;no;melB;Melibiose carrier protein;792	3;05CT4;G;Carbohydrate transport and metabolism;METABOLISM;Significant;Up
403;VIBAE_v3_B10413;556	119949420201;1	87538947386293;0	435958202417058;4	30176439728698;1	69443427613769e-05;7	93139652122171e-05;CDS;-2;364657;366780;no;rafA;Alpha-galactosidase;1270;05DME;G;Carbohydrate transport and metabolism;METABOLISM;Significant;Up
404;VIBAE_v3_B10414;25	0682365881005;1	70584068400565;0	915680166608385;1	86292195267696;0	0624732477311565;0	0910685369027208;NA;NA;NA;NA;NA;NA;NA;NA;NA;NA;NA;NA;NA;NA
405;VIBAE_v3_B10415;85	5863496567855;1	96368149480985;0	822225204513029;2	38825261501544;0	0169287011514872;0	0294825694211293;NA;NA;NA;NA;NA;NA;NA;NA;NA;NA;NA;NA;Significant;Up
406;VIBAE_v3_B10416;116	57401321267;1	77996905551188;0	6622221135197;2	68787317604267;0	00719087022660796;0	0139194227096921;NA;NA;NA;NA;NA;NA;NA;NA;NA;NA;NA;NA;Significant;Up
407;VIBAE_v3_B10417;563	791298940224;0	999720155043299;0	292467137798375;3	41823072010402;0	000630296525856312;0	00175368356432913;CDS;1;367816;370899;no;lacZ;Beta-galactosidase;1811	6;05CNT;G;Carbohydrate transport and metabolism;METABOLISM;Significant;Up
408;VIBAE_v3_B10418;446	80447452623;-1	15926447915646;0	406102585458037;-2	85460994504366;0	00430897142469198;0	00885709499623573;CDS;3;371064;372065;no;galR;HTH-type transcriptional regulator GalR;569	7;060NJ;K;Transcription;INFORMATION STORAGE AND PROCESSING;Significant;Down
409;VIBAE_v3_B10419;1347	81061177927;-2	19341017840897;0	355083715930423;-6	17716352511857;6	52634679343155e-10;6	56556762752669e-09;CDS;-1;372224;373222;no;ldhA;D-lactate dehydrogenase;504	2;05C5I;C;Energy production and conversion;METABOLISM;Significant;Down
410;VIBAE_v3_B10420;345	930288612932;-1	87267428430633;0	331061155349841;-5	65658113023688;1	54418002533887e-08;1	2976693586432e-07;CDS;-2;373396;373686;no;;conserved protein of unknown function;103	6;7293;S;Function unknown;POORLY CHARACTERIZED;Significant;Down
411;VIBAE_v3_B10421;484	621277704261;-2	56900680615576;0	46650557684447;-5	5069155304273;3	65175368837958e-08;2	92210118276645e-07;CDS;-3;373713;373949;no;;conserved protein of unknown function;62	8;06IEC;S;Function unknown;POORLY CHARACTERIZED;Significant;Down
412;VIBAE_v3_B10422;734	206406359309;-1	91877793583148;0	468008696700172;-4	09987666759266;4	13370371028713e-05;0	000169603431642663;CDS;-1;374054;374401;no;;Putative ribosomal subunit interface protein (YfiA homologue);193	7;080TB;J;Translation	ribosomal structure and biogenesis;INFORMATION STORAGE AND PROCESSING;Significant;Down
413;VIBAE_v3_B10423;220	265381600269;0	262679475447418;0	36627204344587;0	717170420587227;0	473268948281945;0	533575040021535;CDS;3;374619;375065;no;;Peptidyl-tRNA hydrolase;189	9;082PH;J;Translation	ribosomal structure and biogenesis;INFORMATION STORAGE AND PROCESSING;NA;NA
414;VIBAE_v3_B10424;621	730358794473;0	564011235080113;0	285910000141225;1	97268803050442;0	0485311165033202;0	0732429580116823;CDS;-1;375185;377251;no;tmcA;tRNA(Met) cytidine acetyltransferase TmcA;750;05E0I;S;Function unknown;POORLY CHARACTERIZED;NA;NA
415;VIBAE_v3_B10425;1516	72492451549;-2	29598667248534;0	515717525159451;-4	45202375423534;8	50647529420298e-06;4	27366135729165e-05;CDS;1;377428;378462;no;potD-A;Spermidine/putrescine-binding periplasmic protein 2;617	5;08HM4;E;Amino acid transport and metabolism;METABOLISM;Significant;Down
416;VIBAE_v3_B10426;347	129804401091;-1	04009095675402;0	426271782083881;-2	43997139963009;0	0146884247482579;0	0260250032055289;CDS;-1;378515;379486;no;parB;Plasmid-partitioning protein parB;560	8;06JGA;K;Transcription;INFORMATION STORAGE AND PROCESSING;Significant;Down
417;VIBAE_v3_B10427;606	788037805948;-0	947120478277589;0	353744332314283;-2	67741527357143;0	00741926145107612;0	0143019848792048;CDS;-3;379494;380711;no;parA;ATPase involved in chromosome/plasmid partitioning ParA;793	1;07R2J;D;Cell cycle control	cell division	chromosome partitioning;CELLULAR PROCESSES AND SIGNALING;Significant;Down
418;VIBAE_v3_B10428;45	2758641522954;2	35051998011918;0	651664522058856;3	60694790118847;0	000309819836838023;0	000971961032359166;NA;NA;NA;NA;NA;NA;NA;NA;NA;NA;NA;NA;Significant;Up
419;VIBAE_v3_B10429;1256	25970658855;-0	476494435175785;0	289326283019123;-1	64691029865507;0	09957648475626;0	13734900859822;CDS;1;382021;383997;no;rctB;oriCII replication protein;969	5;07SXH;S;Function unknown;POORLY CHARACTERIZED;NA;NA
420;VIBAE_v3_B10430;269	57265042426;2	09706831814069;0	476392868710503;4	40197252284028;1	0727114465728e-05;5	25064023848793e-05;NA;NA;NA;NA;NA;NA;NA;NA;NA;NA;NA;NA;Significant;Up
421;VIBAE_v3_B10431;420	541071175335;-0	672650278887354;0	377472327114986;-1	78198567303836;0	0747515681134248;0	106348084298426;NA;NA;NA;NA;NA;NA;NA;NA;NA;NA;NA;NA;NA;NA
422;VIBAE_v3_B10432;173	628538164418;-0	0380793113186108;0	363798799307819;-0	10467134963354;0	91663659673013;0	932682751596303;NA;NA;NA;NA;NA;NA;NA;NA;NA;NA;NA;NA;NA;NA
423;VIBAE_v3_B10433;624	042096158396;-1	69708259268586;0	354574847950784;-4	78624640888634;1	69929410003684e-06;1	0101627569111e-05;CDS;1;385774;386490;no;;conserved protein of unknown function;467	6;05CDY;K;Transcription;INFORMATION STORAGE AND PROCESSING;Significant;Down
424;VIBAE_v3_B10434;721	704171273048;0	578683554753175;0	43672660330875;1	32504763934444;0	185155351098238;0	23602654412005;CDS;1;386674;387543;no;;putative 3-hydroxyisobutyrate dehydrogenase;472	2;05CF3;I;Lipid transport and metabolism;METABOLISM;NA;NA
425;VIBAE_v3_B10435;159	733622535389;-1	68036434310975;0	430295653556549;-3	90513901133078;9	4171236319345e-05;0	000347843445716204;CDS;2;388172;388435;no;;conserved protein of unknown function;119;06E2D;T;Signal transduction mechanisms;CELLULAR PROCESSES AND SIGNALING;Significant;Down
426;VIBAE_v3_B10436;268	871063483455;-1	31703518611647;0	365522200392236;-3	60316058697167;0	000314371169863277;0	00098182339244613;CDS;1;388459;388818;no;cheY;Chemotaxis protein cheY;220	7;08ZC7;T;Signal transduction mechanisms;CELLULAR PROCESSES AND SIGNALING;Significant;Down
427;VIBAE_v3_B10437;1252	12214603029;0	637097839222603;0	273324855882197;2	33091804682847;0	0197576814806925;0	0338045367934171;CDS;1;388879;390966;no;cheA;Chemotaxis protein cheA;1031	9;05CBS;T;Signal transduction mechanisms;CELLULAR PROCESSES AND SIGNALING;Significant;Up
428;VIBAE_v3_B10438;252	632442205956;1	32654155314621;0	42282893876182;3	13730076524742;0	00170511115532726;0	00403971786322234;CDS;2;390989;391516;no;cheW;Chemotaxis protein cheW;260;05QUQ;S;Function unknown;POORLY CHARACTERIZED;Significant;Up
429;VIBAE_v3_B10439;197	760160576643;1	16266636350943;0	407217970232349;2	85514502919907;0	00430171802680034;0	00884913882380738;CDS;2;391520;391984;no;cheW;Chemotaxis protein cheW;256	1;08V3W;N;Cell motility;CELLULAR PROCESSES AND SIGNALING;Significant;Up
430;VIBAE_v3_B10439;197	760160576643;1	16266636350943;0	407217970232349;2	85514502919907;0	00430171802680034;0	00884913882380738;CDS;2;391520;391984;no;cheW;Chemotaxis protein cheW;256	1;08V3W;T;Signal transduction mechanisms;CELLULAR PROCESSES AND SIGNALING;Significant;Up
431;VIBAE_v3_B10440;973	447480010137;0	277358087715019;0	323763463488065;0	856668892551686;0	391627899775077;0	454006304863905;CDS;3;391995;394388;no;;putative Methyl-accepting chemotaxis protein (MCP) fused with PAS/PAC domain;1238	8;05C8Q;P;Inorganic ion transport and metabolism;METABOLISM;NA;NA
432;VIBAE_v3_B10441;273	401658121705;0	950368434873275;0	341403289590064;2	78371200234895;0	00537407288065455;0	0107353198117133;CDS;2;394373;395227;no;;putative Protein-glutamate O-methyltransferase CheR;489	2;05BZU;T;Signal transduction mechanisms;CELLULAR PROCESSES AND SIGNALING;Significant;Up
433;VIBAE_v3_B10442;196	207018609313;0	91276971248442;0	386715752778291;2	36031169127916;0	0182595860037288;0	031498914849796;CDS;1;395239;395880;no;;putative chemoreceptor glutamine deamidase cheD;340	1;08Z4W;N;Cell motility;CELLULAR PROCESSES AND SIGNALING;Significant;Up
434;VIBAE_v3_B10442;196	207018609313;0	91276971248442;0	386715752778291;2	36031169127916;0	0182595860037288;0	031498914849796;CDS;1;395239;395880;no;;putative chemoreceptor glutamine deamidase cheD;340	1;08Z4W;T;Signal transduction mechanisms;CELLULAR PROCESSES AND SIGNALING;Significant;Up
435;VIBAE_v3_B10443;349	935147596376;0	58625593904778;0	318473670189064;1	84083016564523;0	0656464507429278;0	0951612041424152;CDS;3;395877;396917;no;cheB;Chemotaxis response regulator protein-glutamate methylesterase;569	3;05CMP;T;Signal transduction mechanisms;CELLULAR PROCESSES AND SIGNALING;NA;NA
436;VIBAE_v3_B10444;318	356602616189;0	83763078577308;0	355766071006733;2	35444257908795;0	0185505095094606;0	0318955966709502;CDS;1;396949;398124;no;;putative Methyl-accepting chemotaxis protein;512	3;08ZS9;S;Function unknown;POORLY CHARACTERIZED;Significant;Up
437;VIBAE_v3_B10445;147	687034050262;0	841636918275668;0	440111508640047;1	91232653941803;0	0558343238200885;0	0826206792547819;CDS;3;398136;398435;no;;putative Anti-anti-sigma regulatory factor (antagonist of anti-sigma factor);176	8;05VF8;T;Signal transduction mechanisms;CELLULAR PROCESSES AND SIGNALING;NA;NA
438;VIBAE_v3_B10446;695	573273111875;0	885444464274193;0	313978182904797;2	82008277161943;0	00480112635398544;0	00973484195321176;CDS;1;398455;400128;no;;putative Serine phosphatase RsbU	regulator of sigma subunit fused with Signal receiver domain;792	3;08MJI;T;Signal transduction mechanisms;CELLULAR PROCESSES AND SIGNALING;Significant;Up
439;VIBAE_v3_B10447;819	351684051312;-0	0590480281035496;0	286067034017267;-0	206413256621473;0	836468116509722;0	865846912587976;CDS;2;400352;402028;no;;putative polymerase;921	4;05FEG;L;Replication	recombination and repair;INFORMATION STORAGE AND PROCESSING;NA;NA
440;VIBAE_v3_B10448;1078	82398801826;-0	677685914692621;0	321272795816707;-2	10937845817252;0	0349119273956998;0	0552805206776405;CDS;-2;402106;404220;no;;Putative bacteriocin and lantibiotic ABC transporter	transmembrane region with bacteriocin processing activity;1308	5;08JJA;V;Defense mechanisms;CELLULAR PROCESSES AND SIGNALING;NA;NA
441;VIBAE_v3_B10449;1338	1725573492;-1	55182746941335;0	341392221167066;-4	54558532150602;5	47827993464574e-06;2	89477292001167e-05;CDS;-3;404238;406148;no;;Putative diguanylate phosphodiesterase and diguanylate cyclase with GGDEF and EAL domains;1159	4;062P1;T;Signal transduction mechanisms;CELLULAR PROCESSES AND SIGNALING;Significant;Down
442;VIBAE_v3_B10450;244	702395003682;-0	0393869375550208;0	314165968084202;-0	125369841282314;0	900230762878851;0	918894083572681;CDS;-1;406154;406816;no;;Putative Type I secretion system for aggregation associated periplasmic protein;409	8;08VQ1;S;Function unknown;POORLY CHARACTERIZED;NA;NA
443;VIBAE_v3_B10451;568	362651509681;-0	243436824178972;0	303651445856238;-0	801698221763865;0	422727544703677;0	484688979338326;CDS;-1;406862;408253;no;;Putative Type I secretion membrane fusion protein	HlyD	bacteriocin/lantibiotic transport system;792	7;05C42;U;Intracellular trafficking	secretion	and vesicular transport;CELLULAR PROCESSES AND SIGNALING;NA;NA
444;VIBAE_v3_B10452;465	703473930574;-1	92418102067197;0	373587935846034;-5	15054378379331;2	59732286681797e-07;1	78485980256703e-06;CDS;3;408492;409127;no;pdxH;pyridoxine 5'-phosphate oxidase;408	7;08S7T;H;Coenzyme transport and metabolism;METABOLISM;Significant;Down
445;VIBAE_v3_B10453;399	744431439397;-0	208699180435746;0	365364356902689;-0	571208374579711;0	567858402080277;0	623259221795426;CDS;-1;409157;409873;no;;Putative signal transduction response regulator;425	6;08DJT;K;Transcription;INFORMATION STORAGE AND PROCESSING;NA;NA
446;VIBAE_v3_B10454;978	912691525956;-1	63519701193573;0	35084995813332;-4	66067324230483;3	15176746700713e-06;1	76103429231306e-05;CDS;-1;410165;411985;no;;putative structural maintenance of chromosomes protein fused with sulphatase-modifying factor;1043	5;05E6M;O;Posttranslational modification	protein turnover	chaperones;CELLULAR PROCESSES AND SIGNALING;Significant;Down
447;VIBAE_v3_B10455;2859	25959303529;-3	97540931476904;0	425232244678407;-9	34879554530383;8	86514711892156e-21;9	34298348127804e-19;CDS;-3;412143;413246;no;;conserved hypothetical protein carrying PEGA domain;638	3;06DR7;S;Function unknown;POORLY CHARACTERIZED;Significant;Down
448;VIBAE_v3_B10456;22	0192426172174;1	72120421316324;0	769216291446036;2	23760759139355;0	0252466560753651;0	041861036321475;NA;NA;NA;NA;NA;NA;NA;NA;NA;NA;NA;NA;Significant;Up
449;VIBAE_v3_B10457;251	657417781454;1	47735274369747;0	417306810473262;3	54020760414148;0	000399812391871601;0	00120029760400477;CDS;2;413672;414496;no;;putative ARAC FAMILY TRANSCRIPTIONAL REGULATORY PROTEIN;476	9;090T7;K;Transcription;INFORMATION STORAGE AND PROCESSING;Significant;Up
450;VIBAE_v3_B10458;3163	28212208761;-2	15808893645015;0	354365401877809;-6	09001026910154;1	12903445355266e-09;1	09122614044293e-08;CDS;2;414752;417874;no;putA;"Bifunctional protein putA [Includes: Proline dehydrogenase ; Delta-1-pyrroline-5-carboxylate dehydrogenase]";1807;05C26;C;Energy production and conversion;METABOLISM;Significant;Down
451;VIBAE_v3_B10459;751	347570817881;-1	4668742447758;0	325882382334689;-4	50123825125743;6	75587256291634e-06;3	48022919046358e-05;CDS;2;417896;418594;no;;putative dehydrogenase;137	9;08V9F;S;Function unknown;POORLY CHARACTERIZED;Significant;Down
452;VIBAE_v3_B10460;1230	44908458178;-1	04111543332006;0	318815214778966;-3	26557637483474;0	00109241541696251;0	0027996071769676;CDS;1;418663;420153;no;putP;proline:sodium symporter;859	8;05CK7;E;Amino acid transport and metabolism;METABOLISM;Significant;Down
453;VIBAE_v3_B10461;79	6199777596884;0	910159824414138;0	390702603531293;2	32954635108092;0	0198301404868393;0	0338731175254786;NA;NA;NA;NA;NA;NA;NA;NA;NA;NA;NA;NA;Significant;Up
454;VIBAE_v3_B10462;331	233765530002;1	5211781945556;0	370454753891798;4	10624557675377;4	02141943835225e-05;0	000165707565873466;CDS;3;420687;421721;no;;Methyl-accepting chemotaxis protein (fragment);547;05C8Q;P;Inorganic ion transport and metabolism;METABOLISM;Significant;Up
455;VIBAE_v3_B10463;128	371131930187;1	37257813603587;0	388231216425611;3	53546566572621;0	000407057139120132;0	00121681009086982;CDS;1;421903;422382;no;lrp;Leucine-responsive regulatory protein;307	4;08U1W;K;Transcription;INFORMATION STORAGE AND PROCESSING;Significant;Up
456;VIBAE_v3_B10464;455	135644910298;1	49974771749026;0	361728368978182;4	14606054185571;3	38244426702288e-05;0	000143681904408304;CDS;2;422399;423850;no;calB;putative coniferyl aldehyde dehydrogenase;669	1;07RGH;C;Energy production and conversion;METABOLISM;Significant;Up
457;VIBAE_v3_B10465;146	234608077466;1	39979593452176;0	522032948708252;2	6814321547816;0	00733077776969538;0	0141640373805056;CDS;3;424038;424520;no;;conserved protein of unknown function;280;08W15;S;Function unknown;POORLY CHARACTERIZED;Significant;Up
458;VIBAE_v3_B10466;835	657485366097;-0	488224663342836;0	273650388037721;-1	78411829357807;0	0744044452899071;0	105948487083451;CDS;1;424999;426978;no;;Methyl-accepting chemotaxis protein;842	8;07VAK;T;Signal transduction mechanisms;CELLULAR PROCESSES AND SIGNALING;NA;NA
459;VIBAE_v3_B10467;419	020190114761;-1	06735555294819;0	337314066805036;-3	16427821424095;0	00155468102730748;0	00373927591912746;CDS;1;427411;428067;no;ribB;3	4-dihydroxy-2-butanone-4-phosphate synthase;392	1;COG0108;H;Coenzyme transport and metabolism;METABOLISM;Significant;Down
460;VIBAE_v3_B10468;262	206683031079;0	359644609014005;0	304671295181874;1	18043483157583;0	23782731534998;0	294556766717865;CDS;-1;428126;429013;no;;Transcriptional regulator	LysR family;458	4;067V4;K;Transcription;INFORMATION STORAGE AND PROCESSING;NA;NA
461;VIBAE_v3_B10469;216	936575705601;2	33297046896666;0	520487758772325;4	48227730555939;7	38506920887156e-06;3	76908715111311e-05;CDS;1;429139;429777;no;;conserved protein of unknown function;345	5;08RYK;S;Function unknown;POORLY CHARACTERIZED;Significant;Up
462;VIBAE_v3_B10470;225	087994732604;-0	0231609119685493;0	321607474861818;-0	0720160872457975;0	942589105322326;0	953701480589084;CDS;-3;429813;430748;no;;putative ARAC FAMILY TRANSCRIPTIONAL REGULATORY PROTEIN;438;05ECQ;K;Transcription;INFORMATION STORAGE AND PROCESSING;NA;NA
463;VIBAE_v3_B10471;84	4514697001872;1	98731904347908;0	550941873381235;3	60713015201137;0	000309602383876266;0	000971961032359166;CDS;1;431029;431424;no;;putative Rhodanese-related sulfurtransferase;219	5;05HAY;P;Inorganic ion transport and metabolism;METABOLISM;Significant;Up
464;VIBAE_v3_B10472;358	611772743962;0	487154526722907;0	301679859679747;1	61480626263899;0	106352656518269;0	145357892726635;CDS;3;431844;433052;no;;conserved membrane protein of unknown function;682	2;05DCM;G;Carbohydrate transport and metabolism;METABOLISM;NA;NA
465;VIBAE_v3_B10473;208	184316671884;1	5376142113389;0	445075638275493;3	45472562213606;0	000550853099633292;0	0015618700690822;CDS;1;433171;433896;no;;Permease;419	5;05K9P;S;Function unknown;POORLY CHARACTERIZED;Significant;Up
466;VIBAE_v3_B10474;301	266804312727;0	839469680672952;0	344365979922975;2	43772535504441;0	0147799985267623;0	0261429813332631;CDS;1;434014;434445;no;;conserved protein of unknown function;271	2;0901E;S;Function unknown;POORLY CHARACTERIZED;Significant;Up
467;VIBAE_v3_B10475;538	85625102456;-0	649772471859759;0	342187304909011;-1	8988795391826;0	0575803161260504;0	0848820448925839;CDS;-1;434501;435370;no;;Glycerol kinase;454	9;05EAN;S;Function unknown;POORLY CHARACTERIZED;NA;NA
468;VIBAE_v3_B10476;266	382678048079;-0	890867367068231;0	372011856803778;-2	39472842269683;0	0166326796595039;0	029027424676824;NA;NA;NA;NA;NA;NA;NA;NA;NA;NA;NA;NA;Significant;Down
469;VIBAE_v3_B10477;433	653851707772;-2	25455771500127;0	366998565406785;-6	1432330464352;8	08585136325718e-10;7	96218540123089e-09;CDS;-2;435907;436464;no;ogt;Methylated-DNA--protein-cysteine methyltransferase;265	8;05K85;L;Replication	recombination and repair;INFORMATION STORAGE AND PROCESSING;Significant;Down
470;VIBAE_v3_B10478;446	717767437061;-0	965310369836364;0	363296699996014;-2	65708543415603;0	00788194656260843;0	0150827372494359;CDS;-2;436495;437385;no;;putative Transcriptional regulator	LysR family;540;05CVI;K;Transcription;INFORMATION STORAGE AND PROCESSING;Significant;Down
471;VIBAE_v3_B10479;360	410480008687;-1	70892489204698;0	396136255983157;-4	31398254069338;1	60339614705042e-05;7	53956502854606e-05;CDS;2;437534;437893;no;;conserved hypothetical protein;217	6;08WFC;S;Function unknown;POORLY CHARACTERIZED;Significant;Down
472;VIBAE_v3_B10480;265	508222656416;-1	45149133649524;0	351748594584182;-4	12650216331671;3	68322540960281e-05;0	000154762031517949;CDS;-1;438047;438298;no;;conserved protein of unknown function;162	2;066PD;S;Function unknown;POORLY CHARACTERIZED;Significant;Down
473;VIBAE_v3_B10481;402	778906046314;-0	839388694305384;0	35691938180014;-2	35175991304223;0	018684830668671;0	0321001709147735;CDS;1;438619;439419;no;nagB;glucosamine-6-phosphate deaminase;510	8;05CKA;G;Carbohydrate transport and metabolism;METABOLISM;Significant;Down
474;VIBAE_v3_B10482;252	281264408354;-1	35812476552598;0	366545689349715;-3	70519911974799;0	000211224732499;0	000699145256524127;CDS;-1;439514;439927;no;;Ccm2-related protein;159	5;067WI;S;Function unknown;POORLY CHARACTERIZED;Significant;Down
475;VIBAE_v3_B10483;295	848606274164;0	245745054941308;0	343689790096882;0	715019945375846;0	474596718814265;0	534927893411715;CDS;-2;439831;440679;no;;Peptidoglycan-specific endopeptidase	M23 family;504	2;05DR5;M;Cell wall/membrane/envelope biogenesis;CELLULAR PROCESSES AND SIGNALING;NA;NA
476;VIBAE_v3_B10484;51	8181085310754;1	70407643878624;0	621641151720599;2	74125423336219;0	00612051295278537;0	012076542530602;NA;NA;NA;NA;NA;NA;NA;NA;NA;NA;NA;NA;Significant;Up
477;VIBAE_v3_B10485;47	1260792202171;1	32399391874155;0	650028978965037;2	03682291341778;0	0416677912564642;0	0641337647695118;NA;NA;NA;NA;NA;NA;NA;NA;NA;NA;NA;NA;NA;NA
478;VIBAE_v3_B10486;427	32083891791;1	75417615963381;0	349984516506724;5	01215361508744;5	3824207206323e-07;3	51410775598224e-06;CDS;1;441541;443490;no;mtlA;"PTS system mannitol-specific EIICBA component [Includes: Mannitol permease IIC component ; Mannitol-specific phosphotransferase enzyme IIB component ; Mannitol-specific phosphotransferase enzyme IIA component]";1147	9;05CTS;G;Carbohydrate transport and metabolism;METABOLISM;Significant;Up
479;VIBAE_v3_B10487;378	282191178593;-0	310327167152126;0	311348117989399;-0	996720870375367;0	318900016436832;0	377644756306775;CDS;2;443603;444751;no;mtlD;Mannitol-1-phosphate 5-dehydrogenase;687	2;07SQ3;G;Carbohydrate transport and metabolism;METABOLISM;NA;NA
480;VIBAE_v3_B10488;143	623143234524;0	607701529889109;0	376129594816735;1	61567060466275;0	106165549704583;0	145149567302737;CDS;3;444768;445346;no;mtlR;DNA-binding repressor	Mannitol repressor protein;324	3;5.00E+61;K;Transcription;INFORMATION STORAGE AND PROCESSING;NA;NA
481;VIBAE_v3_B10489;261	725756161911;0	343143104582692;0	334442339226109;1	02601574123873;0	304884164307108;0	363205302483702;CDS;3;445401;446354;no;;NAD-dependent oxidoreductase;497	3;05EP9;S;Function unknown;POORLY CHARACTERIZED;NA;NA
482;VIBAE_v3_B10490;109	245509153526;1	88773307128173;0	858449250427475;2	19900369222957;0	0278776597657811;0	0456447598277754;CDS;1;446713;447183;no;;protein of unknown function;126	7;08KFY;S;Function unknown;POORLY CHARACTERIZED;Significant;Up
483;VIBAE_v3_B10491;412	093481300632;1	16965919410254;0	351987682848546;3	32301171631003;0	000890511741164199;0	00236022269586585;CDS;2;447170;448270;no;tnp;transposase;562	4;0600T;L;Replication	recombination and repair;INFORMATION STORAGE AND PROCESSING;Significant;Up
484;VIBAE_v3_B10492;187	538053590299;1	60347126549888;0	682454938318338;2	34956357624146;0	0187954340210094;0	032237250564723;NA;NA;NA;NA;NA;NA;NA;NA;NA;NA;NA;NA;Significant;Up
485;VIBAE_v3_B10493;61	2518733360594;1	3908149938798;0	426698918588388;3	25947625665638;0	0011161812281505;0	00285526799499379;CDS;2;448763;449083;no;;conserved protein of unknown function;181	8;0686W;S;Function unknown;POORLY CHARACTERIZED;Significant;Up
486;VIBAE_v3_B10494;50	4433804340376;1	63237963182096;0	633008579741;2	57876383364166;0	00991545495363076;0	0184100172941192;CDS;1;449080;449433;no;;conserved protein of unknown function;233;05QQN;L;Replication	recombination and repair;INFORMATION STORAGE AND PROCESSING;Significant;Up
487;VIBAE_v3_B10495;619	651984177584;-0	554226703095672;0	330341144746875;-1	67774045682487;0	0933977778037243;0	129598706932555;CDS;3;449493;451046;no;;conserved protein of unknown function;862	8;05E5H;L;Replication	recombination and repair;INFORMATION STORAGE AND PROCESSING;NA;NA
488;VIBAE_v3_B10496;142	782747423543;2	17544291203781;0	450033711168552;4	83395545277949;1	33846550101124e-06;8	15353438388944e-06;CDS;-3;451434;452174;no;;Transposase subunit IstB	IS21 family	ATPAse;476	1;COG1484;L;Replication	recombination and repair;INFORMATION STORAGE AND PROCESSING;Significant;Up
489;VIBAE_v3_B10497;235	609938416717;2	12872178823887;0	611580677765313;3	48068842857679;0	000500126900202184;0	00143752134433114;CDS;-1;452186;453718;no;istA;IS21 transposase subunit IstA;1040	8;05D70;L;Replication	recombination and repair;INFORMATION STORAGE AND PROCESSING;Significant;Up
490;VIBAE_v3_B10498;451	982437622096;0	361222809750623;0	306554725092049;1	17833058890924;0	238664837602829;0	295331858476593;CDS;-1;453842;454762;no;;putative Diguanylate kinase;306	2;COG2199;T;Signal transduction mechanisms;CELLULAR PROCESSES AND SIGNALING;NA;NA
491;VIBAE_v3_B10499;47	6843624681953;1	00656262603064;0	53041114619586;1	89770262795149;0	0577352662003035;0	0850782003691093;CDS;3;454977;455123;no;;protein of unknown function;91	7;05GR1;L;Replication	recombination and repair;INFORMATION STORAGE AND PROCESSING;NA;NA
492;VIBAE_v3_B10500;231	020658166206;0	521570394840987;0	320846617495826;1	62560664940709;0	104033359776997;0	142794231114048;CDS;3;455259;456077;no;;conserved protein of unknown function;479	6;05GR1;L;Replication	recombination and repair;INFORMATION STORAGE AND PROCESSING;NA;NA
493;VIBAE_v3_B10501;68	5386065927115;0	792189299196069;0	397245836092964;1	9942041607975;0	0461297476410311;0	0701755702936078;CDS;2;456302;456445;no;;transposase (fragment);89;122UP;L;Replication	recombination and repair;INFORMATION STORAGE AND PROCESSING;NA;NA
494;VIBAE_v3_B10502;251	940977615587;1	07233024413655;0	341850123150999;3	13684322899276;0	00170777415848777;0	0040424405278684;CDS;1;456511;457302;no;;transposase;524	2;05DQ6;L;Replication	recombination and repair;INFORMATION STORAGE AND PROCESSING;Significant;Up
495;VIBAE_v3_B10503;100	31662737587;0	816536155666452;0	451518412063064;1	80842272175693;0	0705407342067397;0	101344401984529;CDS;2;457268;457669;no;;Methyl-accepting chemotaxis protein (fragment);186;05C8Q;P;Inorganic ion transport and metabolism;METABOLISM;NA;NA
496;VIBAE_v3_B10504;588	56386235071;1	59778285245292;0	507370059076981;3	14914690740648;0	00163747855887801;0	0039114427904706;CDS;2;457922;459166;no;;Transporter	MFS superfamily;723	8;08P0T;G;Carbohydrate transport and metabolism;METABOLISM;Significant;Up
497;VIBAE_v3_B10505;493	795376305245;0	333100541044682;0	293965507333998;1	13312797839993;0	257160513553455;0	314315639375353;CDS;-2;459205;460290;no;;putative Mechanosensitive ion channel MscS;548	5;05D64;M;Cell wall/membrane/envelope biogenesis;CELLULAR PROCESSES AND SIGNALING;NA;NA
498;VIBAE_v3_B10506;320	991057798547;0	769665177956075;0	311120513590701;2	4738490209894;0	0133666170962673;0	0239363682275904;NA;NA;NA;NA;NA;NA;NA;NA;NA;NA;NA;NA;Significant;Up
499;VIBAE_v3_B10507;72	7586073814929;1	72262981155381;0	703733122214618;2	44784529415464;0	0143713347736994;0	0255497179387987;NA;NA;NA;NA;NA;NA;NA;NA;NA;NA;NA;NA;Significant;Up
500;VIBAE_v3_B10508;141	654801392549;0	00185394791158642;0	391024946784006;0	00474125225726456;0	996217042198212;0	996217042198212;CDS;2;461279;461560;no;;conserved protein of unknown function;160	2;05NBK;S;Function unknown;POORLY CHARACTERIZED;NA;NA
501;VIBAE_v3_B10509;258	097848342994;0	96993040343128;0	317540558196913;3	05450871831563;0	00225429462294805;0	005130083195779;CDS;-2;461776;462624;no;;putative quercetin 2	3-dioxygenase VC_A0969;456	1;05EUB;O;Posttranslational modification	protein turnover	chaperones;CELLULAR PROCESSES AND SIGNALING;Significant;Up
502;VIBAE_v3_B10510;29	0410170513247;1	62921347555964;0	550094946251634;2	96169504312147;0	00305950646423173;0	00664109675975612;NA;NA;NA;NA;NA;NA;NA;NA;NA;NA;NA;NA;Significant;Up
503;VIBAE_v3_B10511;415	751335838545;0	713986593496119;0	323333647511478;2	20820381358786;0	0272300686842551;0	0448299911265175;CDS;2;463004;464170;no;;Sensory box/GGDEF family protein;549	3;05PW2;T;Signal transduction mechanisms;CELLULAR PROCESSES AND SIGNALING;Significant;Up
504;VIBAE_v3_B10512;283	59502349464;1	25199806276629;0	427424611935002;2	92916698712867;0	00339871779862866;0	00724955860716663;NA;NA;NA;NA;NA;NA;NA;NA;NA;NA;NA;NA;Significant;Up
505;VIBAE_v3_B10513;161	407225745363;1	42077664947947;0	479996542743507;2	95997267263378;0	00307666332008369;0	0066714176137566;CDS;-2;464683;465786;no;;conserved exported protein of unknown function;578	6;07UA3;S;Function unknown;POORLY CHARACTERIZED;Significant;Up
506;VIBAE_v3_B10514;169	746777589767;0	525989530080869;0	352335807843781;1	49286424590169;0	135472725899411;0	179813941607687;CDS;3;466116;466457;no;;Sensory box/GGDEF family protein (fragment);173	7;07ZA4;T;Signal transduction mechanisms;CELLULAR PROCESSES AND SIGNALING;NA;NA
507;VIBAE_v3_B10515;415	056035348793;0	950760671278741;0	323448546216187;2	93944951183447;0	00328795833847121;0	00705284758918606;CDS;2;466502;467602;no;tnp;transposase;562	4;0600T;L;Replication	recombination and repair;INFORMATION STORAGE AND PROCESSING;Significant;Up
508;VIBAE_v3_B10516;678	254096546586;1	80947665280986;0	514206624491057;3	51896799190561;0	00043322897282278;0	0012795082930581;CDS;3;467568;468674;no;;Sensory box/GGDEF family protein (fragment);544	3;07ZA4;T;Signal transduction mechanisms;CELLULAR PROCESSES AND SIGNALING;Significant;Up
509;VIBAE_v3_B10517;694	416006635637;0	190900180848408;0	283010646827511;0	674533566098514;0	499972153076888;0	559299133397961;CDS;-2;468991;470508;no;;Transcriptional regulator	MerR family;992	6;05FCX;K;Transcription;INFORMATION STORAGE AND PROCESSING;NA;NA
510;VIBAE_v3_B10518;1637	47155726417;-3	19880244778234;0	705213436128531;-4	53593519905559;5	73487880795538e-06;3	02272894348782e-05;CDS;3;470670;471248;no;;Malate synthase;352	8;05TVE;C;Energy production and conversion;METABOLISM;Significant;Down
511;VIBAE_v3_B10519;573	694006029607;-0	334372537694604;0	325200226370153;-1	02820511974063;0	303853350643979;0	362080373703033;CDS;-2;471313;472329;no;;GGDEF family protein;519	2;06TD9;T;Signal transduction mechanisms;CELLULAR PROCESSES AND SIGNALING;NA;NA
512;VIBAE_v3_B10520;1000	43459725844;-0	370727943104062;0	287458885823457;-1	2896729285027;0	197164242751461;0	249813005121061;CDS;1;472546;474243;no;;Methyl-accepting chemotaxis sensory transducer;605	9;05C8Q;P;Inorganic ion transport and metabolism;METABOLISM;NA;NA
513;VIBAE_v3_B10521;186	80929980685;0	849935673061854;0	312416773042136;2	72051869938245;0	00651795852993318;0	0127644625399019;CDS;-2;474289;475182;no;;putative transmembrane protein;407	1;07X4I;S;Function unknown;POORLY CHARACTERIZED;Significant;Up
514;VIBAE_v3_B10522;236	742542054303;1	00710093060696;0	337651481205149;2	98266403870763;0	00285751473027851;0	00627423879654541;CDS;3;475296;475778;no;;Transcriptional regulator	MarR family protein;214	2;08JRU;K;Transcription;INFORMATION STORAGE AND PROCESSING;Significant;Up
515;VIBAE_v3_B10523;138	63753988704;-0	00324039303720426;0	404152073503198;-0	00801775680405762;0	993602824173638;0	993840300948058;CDS;1;475795;476172;no;;conserved protein of unknown function;203;05MSB;S;Function unknown;POORLY CHARACTERIZED;NA;NA
516;VIBAE_v3_B10524;392	057956616855;-1	24366361761052;0	336452688176342;-3	69639970585905;0	000218678591274214;0	000718908016090012;CDS;-3;476169;477086;no;;putative chemotaxis protein CheV;549	7;08MPV;N;Cell motility;CELLULAR PROCESSES AND SIGNALING;Significant;Down
517;VIBAE_v3_B10524;392	057956616855;-1	24366361761052;0	336452688176342;-3	69639970585905;0	000218678591274214;0	000718908016090012;CDS;-3;476169;477086;no;;putative chemotaxis protein CheV;549	7;08MPV;T;Signal transduction mechanisms;CELLULAR PROCESSES AND SIGNALING;Significant;Down
518;VIBAE_v3_B10525;198	979183626681;-0	00348009395647233;0	39724804335824;-0	00876050622440439;0	993010216745709;0	99348500049744;CDS;3;477270;477551;no;ppiC;peptidyl-prolyl cis-trans isomerase C (rotamase C);189	1;05KQ5;O;Posttranslational modification	protein turnover	chaperones;CELLULAR PROCESSES AND SIGNALING;NA;NA
519;VIBAE_v3_B10526;182	366734402726;1	93185938014758;0	657528841056366;2	93806029412173;0	00330272785175002;0	00708089962068333;CDS;2;477971;478642;no;;CsgD;404	1;0612C;K;Transcription;INFORMATION STORAGE AND PROCESSING;Significant;Up
520;VIBAE_v3_B10527;408	913142984308;-0	602563117357267;0	360362052357907;-1	67210479964413;0	094503658355098;0	130872869032457;CDS;-1;478772;479890;no;malK;Maltose/maltodextrin import ATP-binding protein malK;710	7;08IJ9;G;Carbohydrate transport and metabolism;METABOLISM;NA;NA
521;VIBAE_v3_B10529;469	747841310961;-1	02240254510089;0	328754839381211;-3	10992393914344;0	00187135525679549;0	00437390992688905;fCDS;3;480555;480974;pseudo;malE;"fragment of maltose transporter subunit ; periplasmic-binding component of ABC superfamily (part 1)";238	8;07FKK;G;Carbohydrate transport and metabolism;METABOLISM;Significant;Down
522;VIBAE_v3_B10530;450	527463608365;-1	33385334793679;0	341309386744479;-3	90804765336085;9	3044957028081e-05;0	000344595703683645;fCDS;2;480932;481723;pseudo;malE;"fragment of maltose transporter subunit ; periplasmic-binding component of ABC superfamily (part 2)";520	8;07FKK;G;Carbohydrate transport and metabolism;METABOLISM;Significant;Down
523;VIBAE_v3_B10531;429	525310137728;0	0794706022194951;0	311029548549442;0	255508206825122;0	798330605796839;0	833170470139594;CDS;1;481804;483378;no;malF;Maltose transport system permease protein malF;935	3;05D56;P;Inorganic ion transport and metabolism;METABOLISM;NA;NA
524;VIBAE_v3_B10532;865	205093604505;-2	74140184782184;0	436560210952184;-6	27955040117502;3	39553509245869e-10;3	57043074420594e-09;CDS;1;483391;484281;no;malG;Maltose transport system permease protein malG;569	3;05EG2;P;Inorganic ion transport and metabolism;METABOLISM;Significant;Down
525;VIBAE_v3_B10533;60	7978667147151;1	65108758869026;0	576288812571876;2	86503494892039;0	00416963220931446;0	00864284833877217;NA;NA;NA;NA;NA;NA;NA;NA;NA;NA;NA;NA;Significant;Up
526;VIBAE_v3_B10534;48	2156104487117;2	0461987161826;0	762946935559996;2	68196727821012;0	00731906183957716;0	014147932470499;NA;NA;NA;NA;NA;NA;NA;NA;NA;NA;NA;NA;Significant;Up
527;VIBAE_v3_B10535;553	867717495131;1	53469761541256;0	379084978399939;4	04842634991839;5	15631544721299e-05;0	000206697127840865;CDS;-3;485349;487079;no;;conserved exported protein of unknown function;553	9;06SFI;S;Function unknown;POORLY CHARACTERIZED;Significant;Up
528;VIBAE_v3_B10536;160	538962911502;2	47858903508558;0	669914398355676;3	69985932705633;0	000215719008243839;0	000711413750591385;CDS;-1;487115;487798;no;;protein of unknown function;97	8;05EBR;I;Lipid transport and metabolism;METABOLISM;Significant;Up
529;VIBAE_v3_B10537;373	898785730846;1	00125603269252;0	336071969730814;2	97929051772602;0	00288916706459387;0	00633376855176813;CDS;-1;487811;488920;no;;Gene;560	5;0600T;L;Replication	recombination and repair;INFORMATION STORAGE AND PROCESSING;Significant;Up
530;VIBAE_v3_B10538;144	603773733942;0	765747935418647;0	419838574413463;1	82391038386227;0	0681656215783791;0	0982683866019692;CDS;-1;488942;489469;no;;putative Acyl-CoA N-acyltransferase;288	9;05WCN;K;Transcription;INFORMATION STORAGE AND PROCESSING;NA;NA
531;VIBAE_v3_B10539;918	817939475413;1	67324928280574;0	399780876498645;4	18541601454368;2	84644300223752e-05;0	000123572240294233;CDS;3;489603;492875;no;;Peptidase	S41 family;1350	9;07RE3;M;Cell wall/membrane/envelope biogenesis;CELLULAR PROCESSES AND SIGNALING;Significant;Up
532;VIBAE_v3_B10540;401	699455502972;0	624846322052652;0	306275688455562;2	04014339239111;0	0413360459135453;0	0638109008292833;CDS;-2;493060;494031;no;;conserved protein of unknown function;443	4;05G2E;S;Function unknown;POORLY CHARACTERIZED;NA;NA
533;VIBAE_v3_B10541;302	773063840311;0	942183648269051;0	307217062906057;3	06683372126748;0	0021633916515263;0	00495388343462986;CDS;2;494162;495352;no;;putative major facilitator superfamily permease;703;05EX5;G;Carbohydrate transport and metabolism;METABOLISM;Significant;Up
534;VIBAE_v3_B10542;151	256375826137;1	8012773594359;0	44885272556484;4	01306989317968;5	99341576212723e-05;0	000235294980905276;CDS;-1;495452;495889;no;tnpA;transposase;280;08RS6;L;Replication	recombination and repair;INFORMATION STORAGE AND PROCESSING;Significant;Up
535;VIBAE_v3_B10543;430	060958619295;-1	35046643501298;0	34385257187461;-3	9274577114562;8	58485094808728e-05;0	000321530241714441;CDS;-2;496054;497184;no;yiaV;membrane fusion protein (MFP) component of efflux pump	signal anchor;628	6;05EFX;V;Defense mechanisms;CELLULAR PROCESSES AND SIGNALING;Significant;Down
536;VIBAE_v3_B10544;162	28827879172;0	155348760447526;0	366674162939733;0	423669775917805;0	671806660342457;0	720161596704196;CDS;-3;497184;497555;no;;conserved hypothetical protein;213	8;05KK7;S;Function unknown;POORLY CHARACTERIZED;NA;NA
537;VIBAE_v3_B10545;1092	37954476615;-1	20723783246955;0	321212650973462;-3	75837573274562;0	000171019938410493;0	000590526767531282;CDS;-3;497649;499229;no;;putative TPR domain and cyclase diguanylate cyclase (GGDEF) domain protein;919	1;05IVK;T;Signal transduction mechanisms;CELLULAR PROCESSES AND SIGNALING;Significant;Down
538;VIBAE_v3_B10546;883	591098264009;-1	96521431651616;0	359196593496614;-5	47113851327404;4	47153634780769e-08;3	53750087250948e-07;NA;NA;NA;NA;NA;NA;NA;NA;NA;NA;NA;NA;Significant;Down
539;VIBAE_v3_B10547;786	631137962077;-1	26771887366474;0	352954588204631;-3	59173365648319;0	000328485475836804;0	00101905983423056;CDS;-1;500840;502309;no;;IS1595 family transposase;933	7;065QR;S;Function unknown;POORLY CHARACTERIZED;Significant;Down
540;VIBAE_v3_B10548;572	380097176558;-2	72078099806598;0	414725756054854;-6	56043411421526;5	36513561245004e-11;6	16843201596248e-10;CDS;-2;502375;503085;no;deoD;Purine nucleoside phosphorylase deoD-type 2 (PNP 2);454	5;05D3A;F;Nucleotide transport and metabolism;METABOLISM;Significant;Down
541;VIBAE_v3_B10549;399	205901538079;0	0217344521570135;0	341476954716168;0	0636483717476013;0	949250214711438;0	958235058637797;CDS;2;503405;504358;no;;conserved hypothetical protein;560	8;07SEY;S;Function unknown;POORLY CHARACTERIZED;NA;NA
542;VIBAE_v3_B10550;197	4419565793;0	399408517767783;0	372444518249309;1	07239735906228;0	28354159364844;0	341572127063535;CDS;2;504362;505162;no;;Transcriptional regulator	MerR family;405	2;08XDN;K;Transcription;INFORMATION STORAGE AND PROCESSING;NA;NA
543;VIBAE_v3_B10551;423	683352763374;0	39897466150629;0	28257659580319;1	4119168658404;0	157974441049361;0	205445318766804;CDS;1;505180;506592;no;phrA;Deoxyribodipyrimidine photo-lyase;742	7;05CVP;L;Replication	recombination and repair;INFORMATION STORAGE AND PROCESSING;NA;NA
544;VIBAE_v3_B10552;424	625077377584;-0	597183337422795;0	329679385134885;-1	81140636736648;0	0700779710637821;0	100782236736058;CDS;3;506598;507518;no;;conserved exported protein of unknown function;554	3;07N1Q;S;Function unknown;POORLY CHARACTERIZED;NA;NA
545;VIBAE_v3_B10553;3377	51595610544;-5	18596432728112;0	581513125912777;-8	91805205452745;4	74561360689947e-19;3	24805941545049e-17;CDS;-2;507691;507957;no;lpp;Outer membrane lipoprotein Lpp;127	9;12CMZ;M;Cell wall/membrane/envelope biogenesis;CELLULAR PROCESSES AND SIGNALING;Significant;Down
546;VIBAE_v3_B10554;904	017431549149;-2	02556727638041;0	364117608211299;-5	56294787920546;2	6525513414771e-08;2	15134251241893e-07;CDS;1;508342;509676;no;;DEAD-box ATP dependent RNA helicase;812;05C1J;L;Replication	recombination and repair;INFORMATION STORAGE AND PROCESSING;Significant;Down
547;VIBAE_v3_B10556;181	224745807208;1	69657196706255;0	497969284449508;3	40698115334175;0	000656856624526681;0	00181568360214277;CDS;1;510019;510840;no;ptsS1;ABC phosphate transporter	periplasmic component PtsS1;463;05DJH;P;Inorganic ion transport and metabolism;METABOLISM;Significant;Up
548;VIBAE_v3_B10557;164	426420017965;1	76761084650994;0	449389041004618;3	93336437968849;8	37651090999459e-05;0	000314683107345847;CDS;1;510931;511863;no;ptsC;ABC phosphate transporter	permease component;535;05C8U;P;Inorganic ion transport and metabolism;METABOLISM;Significant;Up
549;VIBAE_v3_B10558;167	884656463128;1	92773159876104;0	460491367002495;4	18624916099805;2	83602024587988e-05;0	000123375724833756;CDS;3;511863;512732;no;pstA;Phosphate ABC transporter	permease protein;518	8;05E2Z;P;Inorganic ion transport and metabolism;METABOLISM;Significant;Up
550;VIBAE_v3_B10559;148	697048184669;1	80040873231388;0	493331553104862;3	64949032954149;0	000262761130945232;0	000841864874805887;CDS;3;512775;513524;no;pstB;Phosphate import ATP-binding protein pstB;493	4;05BZY;P;Inorganic ion transport and metabolism;METABOLISM;Significant;Up
551;VIBAE_v3_B10560;49	3870792743959;1	49512895657199;0	619305617015739;2	41420215721052;0	0157697100977994;0	0276134881838036;CDS;-1;513575;513922;no;;Sensory box/GGDEF family protein (fragment);181;05BZU;T;Signal transduction mechanisms;CELLULAR PROCESSES AND SIGNALING;Significant;Up
552;VIBAE_v3_B10561;135	845962541053;1	83824592969324;0	551403769690678;3	33375655143679;0	000856816146026421;0	00228684666525547;CDS;-3;513894;514679;no;;Sensory box/GGDEF family protein (fragment);376	7;05BZU;T;Signal transduction mechanisms;CELLULAR PROCESSES AND SIGNALING;Significant;Up
553;VIBAE_v3_B10562;147	783114183949;1	66970476763609;0	621138820393215;2	68813462114488;0	00718524224701684;0	0139149647402894;CDS;-1;514676;515143;no;;Sulfite-dehydrogenase;245;0606R;S;Function unknown;POORLY CHARACTERIZED;Significant;Up
554;VIBAE_v3_B10563;1073	31155104893;-1	89958840950824;0	339603432192655;-5	59354891451925;2	2247450934294e-08;1	8327870503941e-07;CDS;-2;515332;516708;no;;conserved hypothetical protein carrying Nucleoside recognition domain;793	5;05DWD;S;Function unknown;POORLY CHARACTERIZED;Significant;Down
555;VIBAE_v3_B10564;144	77583622351;0	822146140659166;0	340197436909797;2	41667352972197;0	0156630583494893;0	0274497065295698;CDS;-2;516919;517605;no;;conserved membrane protein of unknown function;302	8;05II2;S;Function unknown;POORLY CHARACTERIZED;Significant;Up
556;VIBAE_v3_B10565;1284	19443762822;-3	56890797777554;0	44325891000095;-8	05151999712288;8	17720518950192e-16;2	19369254602984e-14;CDS;3;517917;518216;no;;conserved hypothetical protein;184	5;05WQR;S;Function unknown;POORLY CHARACTERIZED;Significant;Down
557;VIBAE_v3_B10566;673	422358510311;-0	859770357565555;0	326619739916649;-2	63232821685842;0	00848018952523118;0	0160501649909469;CDS;2;518405;519712;no;;Peptidoglycan-specific endopeptidase	M23 family;744	2;05DR5;M;Cell wall/membrane/envelope biogenesis;CELLULAR PROCESSES AND SIGNALING;Significant;Down
558;VIBAE_v3_B10567;1118	15507759803;-1	12885363732052;0	32028700438862;-3	52450652649904;0	000424272362968086;0	00125927648157549;CDS;-1;519764;521596;no;;Sensory box/GGDEF family protein;978;COG2203;T;Signal transduction mechanisms;CELLULAR PROCESSES AND SIGNALING;Significant;Down
559;VIBAE_v3_B10568;271	889319198622;0	973022874181789;0	347796951961837;2	79767510523944;0	00514718586718147;0	0103652816388423;CDS;-3;521766;522653;no;;putative Transcriptional regulator	LysR family;525;06TQX;K;Transcription;INFORMATION STORAGE AND PROCESSING;Significant;Up
560;VIBAE_v3_B10569;351	790714754761;1	81946754477923;0	416906117421051;4	36421407302517;1	27580596863095e-05;6	14412885928712e-05;CDS;2;522788;523984;no;;putative BICYCLOMYCIN RESISTANCE PROTEIN;631	7;05GI2;P;Inorganic ion transport and metabolism;METABOLISM;Significant;Up
561;VIBAE_v3_B10570;330	969567201339;-0	27162287802167;0	34124392823173;-0	795978640350248;0	426044450495461;0	487726548757435;NA;NA;NA;NA;NA;NA;NA;NA;NA;NA;NA;NA;NA;NA
562;VIBAE_v3_B10571;232	795146065105;-0	660608666394782;0	443038281603881;-1	49108709974961;0	135938628767973;0	180375130435627;NA;NA;NA;NA;NA;NA;NA;NA;NA;NA;NA;NA;NA;NA
563;VIBAE_v3_B10572;329	511694800109;0	740834901340387;0	403751485382775;1	83487845410164;0	0665237007619356;0	0961996156491709;CDS;-1;524759;525379;no;;putative glutaredoxin related protein;376	7;08UEK;O;Posttranslational modification	protein turnover	chaperones;CELLULAR PROCESSES AND SIGNALING;NA;NA
564;VIBAE_v3_B10573;222	011835843761;1	42532428371303;0	365761466023778;3	89686835851748;9	7444550614105e-05;0	00035866793695693;CDS;-2;525439;526386;no;;putative Multidrug resistance efflux transporter EmrE;543	1;08SXK;S;Function unknown;POORLY CHARACTERIZED;Significant;Up
565;VIBAE_v3_B10574;221	523151275326;0	620845691502632;0	363449699362656;1	70820251768359;0	0875987715355585;0	12240429344785;CDS;3;526815;527429;no;;Fumarylacetoacetate hydrolase family protein;364	8;05FBJ;Q;Secondary metabolites biosynthesis	transport and catabolism;METABOLISM;NA;NA
566;VIBAE_v3_B10575;63	6703804495889;0	477272979656666;0	458092515964735;1	04187028389132;0	297471822996907;0	355942744700192;CDS;-2;527482;527802;no;;putative branched-chain amino acid transport;165	2;05XZB;S;Function unknown;POORLY CHARACTERIZED;NA;NA
567;VIBAE_v3_B10576;132	801790844368;0	849151595520975;0	366081493397277;2	31956985216803;0	0203641583140909;0	034643903473362;CDS;-3;527799;528530;no;;putative branched-chain amino acid permease (azaleucine resistance);357	5;08V1Z;E;Amino acid transport and metabolism;METABOLISM;Significant;Up
568;VIBAE_v3_B10577;223	60604640616;1	4906854460504;0	515788083816733;2	89011222403514;0	00385104320945455;0	00805830791578365;CDS;1;528760;529395;no;;Putative threonine/Lysine efflux protein LysE family;330	9;05UKQ;S;Function unknown;POORLY CHARACTERIZED;Significant;Up
569;VIBAE_v3_B10578;122	404130704114;1	95199553860001;0	481430497754501;4	05457391607833;5	02257673617451e-05;0	000202427375963466;CDS;-3;529455;530075;no;;Phosphoglucomutase (fragment);367	9;07QSU;G;Carbohydrate transport and metabolism;METABOLISM;Significant;Up
570;VIBAE_v3_B10579;414	807518586529;0	874510959378053;0	316919300333742;2	75941212307714;0	00579054584742376;0	0114850399864779;CDS;1;530182;531282;no;tnp;transposase;562	4;0600T;L;Replication	recombination and repair;INFORMATION STORAGE AND PROCESSING;Significant;Up
571;VIBAE_v3_B10580;76	2271058540389;1	21826187049116;0	469488768038027;2	59486904358165;0	00946269657112923;0	0176949888964146;NA;NA;NA;NA;NA;NA;NA;NA;NA;NA;NA;NA;Significant;Up
572;VIBAE_v3_B10581;155	591398765152;1	40180341915905;0	5905299544537;2	37380578002323;0	017605808530439;0	0305347321590913;NA;NA;NA;NA;NA;NA;NA;NA;NA;NA;NA;NA;Significant;Up
573;VIBAE_v3_B10582;26	6571284136639;0	404074695138165;0	684372810040516;0	590430667627259;0	554901955248635;0	611122284925141;NA;NA;NA;NA;NA;NA;NA;NA;NA;NA;NA;NA;NA;NA
574;VIBAE_v3_B10583;978	367391148399;-0	36600970308465;0	36636374105818;-0	999033643524582;0	317778393778992;0	376742939933451;CDS;-2;532486;535317;no;;D-lactate dehydrogenase (Cytochrome);1688	7;07RHJ;C;Energy production and conversion;METABOLISM;NA;NA
575;VIBAE_v3_B10584;320	137381054638;0	121364983238847;0	314493430640551;0	385906258810093;0	699566095151324;0	744768279880002;CDS;-1;535364;536500;no;lldD;L-lactate dehydrogenase [cytochrome];733;05DMF;C;Energy production and conversion;METABOLISM;NA;NA
576;VIBAE_v3_B10585;400	271012888604;0	549847139902562;0	314340570677861;1	7492083147805;0	0802550173456337;0	113086615350666;CDS;-2;536578;538272;no;;putative L-lactate permease;981	1;05DAA;C;Energy production and conversion;METABOLISM;NA;NA
577;VIBAE_v3_B10586;341	162333129212;0	17768312029082;0	342150671357211;0	519312499332542;0	603542838389726;0	656570516938135;CDS;2;538484;539383;no;;putative Transcriptional regulator	LysR family;576	6;0890W;K;Transcription;INFORMATION STORAGE AND PROCESSING;NA;NA
578;VIBAE_v3_B10587;454	47191403965;1	02873652874025;0	33723645285278;3	05049030150173;0	00228468058998926;0	00519358406795494;CDS;-3;539874;540974;no;tnp;transposase;562	4;0600T;L;Replication	recombination and repair;INFORMATION STORAGE AND PROCESSING;Significant;Up
579;VIBAE_v3_B10588;109	698071561919;1	1511532613955;0	43306300387693;2	6581657890191;0	00785672329617857;0	015049063071282;CDS;1;541075;541776;no;;protein of unknown function;70	1;06GTN;S;Function unknown;POORLY CHARACTERIZED;Significant;Up
580;VIBAE_v3_B10589;30	6392773216927;0	647386927089592;0	667210431697629;0	970288976811111;0	331902470290697;0	390830567857785;NA;NA;NA;NA;NA;NA;NA;NA;NA;NA;NA;NA;NA;NA
581;VIBAE_v3_B10590;171	091605871963;1	56308122584214;0	506496179055013;3	08606716196444;0	00202823003846258;0	0046715149757655;CDS;-3;541977;542711;no;;Glycerophosphoryl diester phosphodiesterase (fragment);463;06MZZ;C;Energy production and conversion;METABOLISM;Significant;Up
582;VIBAE_v3_B10591;333	687468166704;0	953728411877093;0	317790459727556;3	0011234846217;0	00268985460131095;0	0059719053084808;CDS;-3;543012;544385;no;glpT;sn-glycerol-3-phosphate transporter;896;05CXY;G;Carbohydrate transport and metabolism;METABOLISM;Significant;Up
583;VIBAE_v3_B10592;218	100655313563;1	00037641678308;0	354375461582147;2	82292801063818;0	00475872556306357;0	00965822816751747;NA;NA;NA;NA;NA;NA;NA;NA;NA;NA;NA;NA;Significant;Up
584;VIBAE_v3_B10593;239	377758659721;-0	752819910192847;0	336775829650389;-2	23537393100437;0	0253928100907703;0	0420533875068753;CDS;-1;546296;546643;no;;Acyl-CoA synthetase;113	2;075FT;S;Function unknown;POORLY CHARACTERIZED;Significant;Down
585;VIBAE_v3_B10594;83	0649717541403;2	0437651005905;0	864971653187649;2	36281165175609;0	0181368846632444;0	0313001494085269;NA;NA;NA;NA;NA;NA;NA;NA;NA;NA;NA;NA;Significant;Up
586;VIBAE_v3_B10595;8196	08131895472;-3	8918283811359;0	56488985554521;-6	88953491186287;5	59750867993977e-12;7	73121248367919e-11;CDS;2;547187;549022;no;vam;Secreted zinc metalloprotease Vam;1073	5;05D4Y;E;Amino acid transport and metabolism;METABOLISM;Significant;Down
587;VIBAE_v3_B10596;229	016597624446;-2	24898801230234;0	409606808842554;-5	4906021183032;4	00565809972442e-08;3	18096378507527e-07;CDS;-2;549103;549423;no;;conserved protein of unknown function;183	3;05K8R;S;Function unknown;POORLY CHARACTERIZED;Significant;Down
588;VIBAE_v3_B10597;250	233406663511;-0	342925593354788;0	321203306858266;-1	06762784203248;0	285688419386358;0	34376251728922;CDS;3;549540;550445;no;;Transcriptional regulator LysR family;352	8;06P80;K;Transcription;INFORMATION STORAGE AND PROCESSING;NA;NA
589;VIBAE_v3_B10598;534	959829402355;1	87684121348694;0	501782917123235;3	74034497676213;0	000183767859794933;0	00062373762631127;CDS;-1;550493;552544;no;;conserved exported protein of unknown function;1033	5;05EUZ;Q;Secondary metabolites biosynthesis	transport and catabolism;METABOLISM;Significant;Up
590;VIBAE_v3_B10599;310	579981531781;-0	0914799486713307;0	321925843813234;-0	284164662233216;0	776284195077204;0	814835554652145;CDS;2;552725;553333;no;;Proline hydroxylase family protein;336	7;9084;O;Posttranslational modification	protein turnover	chaperones;CELLULAR PROCESSES AND SIGNALING;NA;NA
591;VIBAE_v3_B10600;116	156235025154;-1	76521017202796;0	44653111821165;-3	95316272491287;7	71249483534847e-05;0	000293425371690303;CDS;-2;553408;553653;no;;Rof protein;136;066YH;K;Transcription;INFORMATION STORAGE AND PROCESSING;Significant;Down
592;VIBAE_v3_B10601;257	565775407877;-0	697240278169088;0	388074258554788;-1	79666716562354;0	0723884745422446;0	103571202037365;CDS;-1;553670;554191;no;speG;Spermidine N(1)-acetyltransferase;328	2;08MK9;J;Translation	ribosomal structure and biogenesis;INFORMATION STORAGE AND PROCESSING;NA;NA
593;VIBAE_v3_B10602;390	711055046165;1	23249383103768;0	305639907747468;4	03250295460766;5	51859209548553e-05;0	000219120568497219;CDS;-1;554360;556396;no;;putative methyl-accepting chemotaxis protein;946;05C8Q;P;Inorganic ion transport and metabolism;METABOLISM;Significant;Up
594;VIBAE_v3_B10603;587	30593570522;1	29756153557436;0	416203380698658;3	1176141178772;0	00182321346764571;0	004276988992207;CDS;-3;556719;558134;no;;Putative transcriptional regulator of the GntR family fused with pyridoxal phosphate-dependent 2-aminoadipate aminotransferase domain;734	2;05C1I;K;Transcription;INFORMATION STORAGE AND PROCESSING;Significant;Up
595;VIBAE_v3_B10604;270	765406108474;1	63203778109022;0	709000680535097;2	30188464679397;0	0213416782642541;0	0360868377922842;CDS;1;558232;559131;no;;Putative permease of the drug/metabolite transporter (DMT) superfamily EmrE-like;503	4;05EDT;S;Function unknown;POORLY CHARACTERIZED;Significant;Up
596;VIBAE_v3_B10605;654	601579604826;-0	365801734634563;0	327996251076722;-1	11526193800611;0	264738190869829;0	322166132244906;CDS;-1;559247;561631;no;;Putative extracellular triacylglycerol lipase;831	6;08M0H;S;Function unknown;POORLY CHARACTERIZED;NA;NA
597;VIBAE_v3_B10606;747	60989205405;-0	854257233976372;0	282438873874442;-3	02457385648737;0	00248983671628187;0	00558411932349389;CDS;-2;561646;562887;no;fadL-1;Long-chain fatty acid transport protein FadL1;605	9;05CKF;I;Lipid transport and metabolism;METABOLISM;Significant;Down
598;VIBAE_v3_B10607;579	659431557238;1	14961204689613;0	385363539696721;2	98318841424611;0	00285262326255864;0	00626678653743197;CDS;-1;563243;565294;no;malS;Alpha-amylase;1183	3;08IUK;G;Carbohydrate transport and metabolism;METABOLISM;Significant;Up
599;VIBAE_v3_B10608;121	570192892113;1	61702468113167;0	578409968519196;2	79563764309157;0	00517974398252395;0	0104067347896605;NA;NA;NA;NA;NA;NA;NA;NA;NA;NA;NA;NA;Significant;Up
600;VIBAE_v3_B10609;105	37797635649;0	842586176524553;0	422753907567644;1	9930890322752;0	0462516987684352;0	0703099743355981;CDS;-1;565742;566164;no;;conserved protein of unknown function;264	2;05GR1;L;Replication	recombination and repair;INFORMATION STORAGE AND PROCESSING;NA;NA
601;VIBAE_v3_B10611;58	1547683808944;0	192668959981562;0	446495127247504;0	431514138058578;0	66609457488188;0	714587489331112;CDS;-2;566206;566505;no;;transposase (fragment);185	7;05GR1;L;Replication	recombination and repair;INFORMATION STORAGE AND PROCESSING;NA;NA
602;VIBAE_v3_B10612;53	3620895436432;1	17381486430897;0	483700707271358;2	42673795316668;0	0152352557458483;0	0268028523776179;CDS;-2;566641;566787;no;;protein of unknown function;91	7;05GR1;L;Replication	recombination and repair;INFORMATION STORAGE AND PROCESSING;Significant;Up
603;VIBAE_v3_B10613;365	253285428694;-0	0132178978274691;0	311519188272673;-0	0424304451381001;0	966155558486282;0	972195482631664;CDS;3;567087;567977;no;;conserved protein of unknown function	putative Porphobilinogen deaminase;455	7;08M21;S;Function unknown;POORLY CHARACTERIZED;NA;NA
604;VIBAE_v3_B10614;394	40863804768;1	43563529760577;0	531605567706986;2	70056482628315;0	00692218454274834;0	0134615902934023;CDS;2;568025;568900;no;php;"Phosphotriesterase homology protein PHP; Aryldialkylphosphatase";444	5;080QX;S;Function unknown;POORLY CHARACTERIZED;Significant;Up
605;VIBAE_v3_B10615;114	598550458596;1	7746186823102;0	503844261527626;3	52215717795348;0	000428050273002854;0	00126779220984922;CDS;2;569096;569467;no;;conserved protein of unknown function;85	9;05RMW;S;Function unknown;POORLY CHARACTERIZED;Significant;Up
606;VIBAE_v3_B10616;280	503979877449;1	4831181601338;0	416142981504247;3	56396293113659;0	000365297565263387;0	00111055802994276;CDS;1;569518;570660;no;;putative amino acid racemase;506	5;8626;E;Amino acid transport and metabolism;METABOLISM;Significant;Up
607;VIBAE_v3_B10617;403	514122539836;1	1837069316924;0	405100973848654;2	92200465589261;0	00347786341519876;0	00739576137835711;CDS;2;570653;571873;no;;putative phosphopentomutase;490;COG1015;G;Carbohydrate transport and metabolism;METABOLISM;Significant;Up
608;VIBAE_v3_B10618;182	959829935564;1	57633442911373;0	528385868213153;2	98330164363485;0	00285156804290253;0	00626678653743197;fCDS;1;571858;572370;pseudo;nagB2;fragment of glucosamine-6-phosphate deaminase (part 1);226	5;05CKA;G;Carbohydrate transport and metabolism;METABOLISM;Significant;Up
609;VIBAE_v3_B10619;11	3426220825121;-0	11088700521684;0	765409973021006;-0	144872694536732;0	884811385566425;0	906644632535579;NA;NA;NA;NA;NA;NA;NA;NA;NA;NA;NA;NA;NA;NA
610;VIBAE_v3_B10620;21	6583021765086;1	97320436306499;0	960841881963119;2	0536202679191;0	0400124589264059;0	0620882983340781;NA;NA;NA;NA;NA;NA;NA;NA;NA;NA;NA;NA;NA;NA
611;VIBAE_v3_B10621;59	1298517774703;1	4453466905895;0	467505632997198;3	09161342361443;0	00199071912859995;0	00460539499899988;CDS;1;572971;573330;no;;conserved protein of unknown function;185	7;05MUZ;S;Function unknown;POORLY CHARACTERIZED;Significant;Up
612;VIBAE_v3_B10622;318	117087605734;1	34662414385908;0	432354200690228;3	11463180352885;0	00184174651769241;0	00431321162649285;CDS;1;573340;574641;no;;putative permease of the Major facilitator family;701	8;06M0N;S;Function unknown;POORLY CHARACTERIZED;Significant;Up
613;VIBAE_v3_B10623;143	183438188932;1	45450981744025;0	388857701661769;3	74046807154507;0	000183677878833959;0	00062373762631127;NA;NA;NA;NA;NA;NA;NA;NA;NA;NA;NA;NA;Significant;Up
614;VIBAE_v3_B10624;94	5685106262086;0	0341753603299569;0	408109783143176;0	0837406054487236;0	933262672029297;0	946149293227376;CDS;-3;575964;576377;no;;conserved protein of unknown function;195	7;05QFV;K;Transcription;INFORMATION STORAGE AND PROCESSING;NA;NA
615;VIBAE_v3_B10625;586	064679459042;-2	53866326739899;0	398021790194077;-6	37820172147141;1	79179409017724e-10;1	92767564714441e-09;CDS;1;576475;577383;no;ydhF;Oxidoreductase YdhF;554	7;07RGM;C;Energy production and conversion;METABOLISM;Significant;Down
616;VIBAE_v3_B10626;690	015314307319;0	844867902271099;0	358827108909476;2	35452640364538;0	0185463260603546;0	0318955966709502;CDS;2;577649;578866;no;;Sodium/hydrogen exchanger family protein;555	1;07SM3;P;Inorganic ion transport and metabolism;METABOLISM;Significant;Up
617;VIBAE_v3_B10627;344	728134852705;1	98298584666207;0	519998864878927;3	81344264496379;0	000137044340733577;0	000485631300567332;CDS;-2;579229;580842;no;;Sensory box/GGDEF family protein;738	8;06P98;T;Signal transduction mechanisms;CELLULAR PROCESSES AND SIGNALING;Significant;Up
618;VIBAE_v3_B10628;3793	86808459957;-0	0686613900467955;0	287664687288345;-0	238685501143808;0	811349460265955;0	843392322705668;CDS;1;581224;592689;no;;conserved protein of unknown function;3291	5;08PNZ;S;Function unknown;POORLY CHARACTERIZED;NA;NA
619;VIBAE_v3_B10629;381	909370260411;0	507895916298534;0	322823707481074;1	57329187580906;0	11565124963957;0	156583785099191;CDS;-3;592788;594116;no;dcuB;Anaerobic C4-dicarboxylate transporter DcuB;793	9;05DS2;O;Posttranslational modification	protein turnover	chaperones;CELLULAR PROCESSES AND SIGNALING;NA;NA
620;VIBAE_v3_B10630;201	705997051893;1	00129480837864;0	362837394972632;2	75962406921746;0	00578679091313444;0	0114830346000321;CDS;-1;594374;594883;no;;Acetyltransferase;220	7;05VK9;S;Function unknown;POORLY CHARACTERIZED;Significant;Up
621;VIBAE_v3_B10631;276	535188560155;1	33634140309177;0	400516877465002;3	33654204923871;0	000848275955028222;0	00226839288932467;CDS;1;595099;595932;no;;conserved protein of unknown function;273	9;05S75;S;Function unknown;POORLY CHARACTERIZED;Significant;Up
622;VIBAE_v3_B10632;315	197149549032;0	636646515586511;0	343335088143076;1	85430076206253;0	063696143169455;0	0926227794177099;CDS;-3;595941;597203;no;yjeH;Inner membrane protein YjeH;707	6;05DVH;E;Amino acid transport and metabolism;METABOLISM;NA;NA
623;VIBAE_v3_B10633;200	741188013162;1	30137253710955;0	37094610972703;3	50825228512894;0	000451061081532933;0	00132517768557385;CDS;3;597597;598211;no;;putative threonine/Lysine efflux protein;345	5;08Z8N;E;Amino acid transport and metabolism;METABOLISM;Significant;Up
624;VIBAE_v3_B10634;551	859720903887;-2	28037702603785;0	329641261135076;-6	9177536155082;4	58861432626146e-12;6	3798508157489e-11;NA;NA;NA;NA;NA;NA;NA;NA;NA;NA;NA;NA;Significant;Down
625;VIBAE_v3_B10635;241	25444583028;1	59604935338839;0	388178544704648;4	11163722251257;3	92863264543376e-05;0	000162557203499799;CDS;-3;598659;599183;no;;putative glyceraldehyde-3-phosphate dehydrogenase (fragment);309	3;05C17;G;Carbohydrate transport and metabolism;METABOLISM;Significant;Up
626;VIBAE_v3_B10636;1360	64947319941;1	35618441793288;0	365883798946055;3	70659871204856;0	000210061383913089;0	000696598170900378;CDS;1;599317;601659;no;;conserved protein of unknown function;1412	9;05FPV;S;Function unknown;POORLY CHARACTERIZED;Significant;Up
627;VIBAE_v3_B10637;1617	05744444652;1	36357066178364;0	326271008759192;4	17925781076688;2	92461990842671e-05;0	000126572226647009;CDS;3;601653;604064;no;;conserved protein of unknown function;1434	9;08V8Q;L;Replication	recombination and repair;INFORMATION STORAGE AND PROCESSING;Significant;Up
628;VIBAE_v3_B10638;296	956278780897;0	54484682297924;0	328953152545593;1	65630521781889;0	0976600243681114;0	134975958381951;CDS;2;604076;604606;no;;conserved protein of unknown function;266	5;06EKW;S;Function unknown;POORLY CHARACTERIZED;NA;NA
629;VIBAE_v3_B10639;848	146075903633;1	1453046668161;0	321629098190928;3	56094853748654;0	000369517508268488;0	00112108936800689;CDS;1;604603;605973;no;;putative phage recombinase/integrase;843	2;08YBI;L;Replication	recombination and repair;INFORMATION STORAGE AND PROCESSING;Significant;Up
630;VIBAE_v3_B10640;454	708929218163;0	895799184599933;0	322486584067932;2	77778744560497;0	00547304073879454;0	0109121846078395;CDS;-3;606189;606581;no;;putative NTP pyrophosphohydrolase (NUDIX hydrolase	MutT);203	8;068PZ;L;Replication	recombination and repair;INFORMATION STORAGE AND PROCESSING;Significant;Up
631;VIBAE_v3_B10641;1162	46157542997;1	83687865977847;0	490430648722136;3	74544018520178;0	000180077750271902;0	000614201617675557;CDS;-1;606809;608047;no;;transposase;727	6;8064;L;Replication	recombination and repair;INFORMATION STORAGE AND PROCESSING;Significant;Up
632;VIBAE_v3_B10642;312	228560263445;0	138403916238302;0	334438465135923;0	413839706452579;0	678991502574176;0	72674665940484;NA;NA;NA;NA;NA;NA;NA;NA;NA;NA;NA;NA;NA;NA
633;VIBAE_v3_B10643;10837	5512901291;-3	636943792848;0	421815071330669;-8	62212860572952;6	57208338728533e-18;3	05601877508768e-16;NA;NA;NA;NA;NA;NA;NA;NA;NA;NA;NA;NA;Significant;Down
634;VIBAE_v3_B10644;2525	26665161195;-3	89566450342242;0	422288949210188;-9	2251159086889;2	83254382150583e-20;2	82242759357188e-18;NA;NA;NA;NA;NA;NA;NA;NA;NA;NA;NA;NA;Significant;Down
635;VIBAE_v3_B10645;329	703986303561;-0	979342699691817;0	374105844744354;-2	6178225051818;0	00884928218712364;0	016674581698835;NA;NA;NA;NA;NA;NA;NA;NA;NA;NA;NA;NA;Significant;Down
636;VIBAE_v3_B10646;1080	77687719638;-1	44977198169013;0	329263052186133;-4	40308128125645;1	06724157937649e-05;5	22998361790472e-05;CDS;-2;613057;613614;no;;conserved membrane protein of unknown function;66	6;0741F;S;Function unknown;POORLY CHARACTERIZED;Significant;Down
637;VIBAE_v3_B10647;3468	78483876358;-1	56521173330837;0	337465108167766;-4	63814390117704;3	51551995456263e-06;1	93584881708482e-05;CDS;-1;613616;614725;no;;conserved protein of unknown function;697	2;05JMC;S;Function unknown;POORLY CHARACTERIZED;Significant;Down
638;VIBAE_v3_B10648;95	4829969607167;2	21739838151391;0	494605953477496;4	48316152671381;7	35452164095492e-06;3	75807973960883e-05;NA;NA;NA;NA;NA;NA;NA;NA;NA;NA;NA;NA;Significant;Up
639;VIBAE_v3_B10649;122	417503857253;-0	0217196637843356;0	411966639128385;-0	0527218995943185;0	957953489936652;0	964870121632945;NA;NA;NA;NA;NA;NA;NA;NA;NA;NA;NA;NA;NA;NA
640;VIBAE_v3_B10650;283	790474264958;1	2684133857072;0	406182355538908;3	12276830445852;0	00179158725434778;0	00421698124828205;NA;NA;NA;NA;NA;NA;NA;NA;NA;NA;NA;NA;Significant;Up
641;VIBAE_v3_B10651;299	032337764675;0	635287507110421;0	317227868804138;2	0026219937904;0	0452178773254299;0	0689889962110551;CDS;3;616074;616499;no;;conserved protein of unknown function;88	6;07HVQ;S;Function unknown;POORLY CHARACTERIZED;NA;NA
642;VIBAE_v3_B10652;638	994476552357;-0	414961182544903;0	369544444839353;-1	12289925701709;0	26148028311753;0	319036438730864;NA;NA;NA;NA;NA;NA;NA;NA;NA;NA;NA;NA;NA;NA
643;VIBAE_v3_B10653;1313	73088853361;-1	93171076809392;0	369499945473762;-5	22790542125015;1	71441165718147e-07;1	22228497194284e-06;CDS;-3;617580;618527;no;;glyceraldehyde-3-phosphate dehydrogenase (fragment);551	6;05C17;G;Carbohydrate transport and metabolism;METABOLISM;Significant;Down
644;VIBAE_v3_B10654;835	622213991508;0	79402342646787;0	343589742330045;2	31096371237168;0	0208348593384844;0	0353871291930022;CDS;2;619082;621739;no;;Putative signal transduction histidine kinase;1057;05BZU;T;Signal transduction mechanisms;CELLULAR PROCESSES AND SIGNALING;Significant;Up
645;VIBAE_v3_B10655;415	324661942516;1	16272973794174;0	376219364366982;3	09056324067241;0	00199777256662013;0	00461660860922432;CDS;-2;621682;623502;no;;Putative membrane diguanylate cyclase	EAL domain protein;703	4;05BZU;T;Signal transduction mechanisms;CELLULAR PROCESSES AND SIGNALING;Significant;Up
646;VIBAE_v3_B10656;168	943213802432;1	75051981490431;0	399157302486174;4	38553874375113;1	15699061486373e-05;5	59769447769329e-05;NA;NA;NA;NA;NA;NA;NA;NA;NA;NA;NA;NA;Significant;Up
647;VIBAE_v3_B10658;155	656284867614;2	02275101779376;0	527938860554855;3	83141149273967;0	000127410208248036;0	000454183749163569;CDS;2;624311;625666;no;;putative Integral outer membrane protein TolC	efflux pump component;644	8;08G35;M;Cell wall/membrane/envelope biogenesis;CELLULAR PROCESSES AND SIGNALING;Significant;Up
648;VIBAE_v3_B10659;426	772014878007;2	40288192465108;0	561424504764207;4	27997336108488;1	86915684709761e-05;8	62983620593125e-05;CDS;2;625676;627163;no;;putative copper/silver efflux system membrane fusion protein;762	7;05EP1;P;Inorganic ion transport and metabolism;METABOLISM;Significant;Up
649;VIBAE_v3_B10660;752	547815929446;2	16172627411916;0	475191619450144;4	54916750556449;5	38585597114785e-06;2	86401616763072e-05;CDS;1;627160;630285;no;cusA;copper/silver efflux system	membrane component;1912	9;08IJF;P;Inorganic ion transport and metabolism;METABOLISM;Significant;Up
650;VIBAE_v3_B10661;188	104591229793;-0	0459375407044321;0	341788298350012;-0	134403491653156;0	893083520747659;0	912934668863936;CDS;1;630337;630873;no;;putative Cupredoxin;250	4;063IH;P;Inorganic ion transport and metabolism;METABOLISM;NA;NA
651;VIBAE_v3_B10662;338	196326818185;-2	19499802977638;0	407674394046445;-5	38419400833478;7	27699819292641e-08;5	58793347475175e-07;CDS;-1;630926;631369;no;;putative deoxycytidylate deaminase;309	7;07YWA;F;Nucleotide transport and metabolism;METABOLISM;Significant;Down
652;VIBAE_v3_B10663;381	951439759302;0	112995130710001;0	283931546104643;0	397966102253242;0	690655172903428;0	737196275874304;CDS;2;632177;633157;no;;putative DIMERIC DIHYDRODIOL DEHYDROGENASE;545;05EE0;G;Carbohydrate transport and metabolism;METABOLISM;NA;NA
653;VIBAE_v3_B10664;136	447682047615;-0	048301025831691;0	400362513640708;-0	120643227540122;0	903973628257801;0	921815213026047;CDS;2;633347;633748;no;;putative Peroxiredoxin	OsmC-like protein;233	8;08UKZ;O;Posttranslational modification	protein turnover	chaperones;CELLULAR PROCESSES AND SIGNALING;NA;NA
654;VIBAE_v3_B10665;267	85918912883;0	934640587572024;0	315977683923853;2	95793226903094;0	00309710167016839;0	00670184616838402;CDS;2;633857;634426;no;maa;putative maltose O-acetyltransferase;311	2;08UW5;E;Amino acid transport and metabolism;METABOLISM;Significant;Up
655;VIBAE_v3_B10666;244	360785310091;1	28152975352725;0	345303010017468;3	71131938138165;0	000206181761769306;0	000685493136924771;CDS;3;634509;635369;no;yddG;Methyl viologen resistance protein YddG;453;05RPH;E;Amino acid transport and metabolism;METABOLISM;Significant;Up
656;VIBAE_v3_B10666;244	360785310091;1	28152975352725;0	345303010017468;3	71131938138165;0	000206181761769306;0	000685493136924771;CDS;3;634509;635369;no;yddG;Methyl viologen resistance protein YddG;453;05RPH;G;Carbohydrate transport and metabolism;METABOLISM;Significant;Up
657;VIBAE_v3_B10667;443	725161856935;-0	305434384303052;0	299631956088303;-1	01936518484377;0	308029628133728;0	366535113374937;CDS;-3;635439;636335;no;;putative Co/Zn/Cd cation transporter;492	3;090I7;P;Inorganic ion transport and metabolism;METABOLISM;NA;NA
658;VIBAE_v3_B10668;246	913858631712;-0	274384702339444;0	332956254410917;-0	824086343789814;0	409890499044572;0	471520543843192;CDS;-3;636516;637394;no;;putative transcriptional regulator	LysR family;580	5;05WYP;K;Transcription;INFORMATION STORAGE AND PROCESSING;NA;NA
659;VIBAE_v3_B10669;372	585157994431;-1	40776785152493;0	404772048294856;-3	47792753342356;0	000505306513487968;0	00145041684427102;CDS;3;637605;638186;no;;conserved protein of unknown function;331	3;05H9F;S;Function unknown;POORLY CHARACTERIZED;Significant;Down
660;VIBAE_v3_B10670;77	9987171882169;1	2871644693032;0	487512063062617;2	64027204007438;0	0082839501806437;0	0157511728786887;CDS;3;638349;638963;no;;Hemolysin delta-VPH;293	5;05Q0I;S;Function unknown;POORLY CHARACTERIZED;Significant;Up
661;VIBAE_v3_B10670;77	9987171882169;1	2871644693032;0	487512063062617;2	64027204007438;0	0082839501806437;0	0157511728786887;CDS;3;638349;638963;no;;Hemolysin delta-VPH;293	5;05Q0I;S;Virulence;POORLY CHARACTERIZED;Significant;Up
662;VIBAE_v3_B10671;303	789108962784;2	11464665903865;0	460012587052157;4	59693216785585;4	28757127403467e-06;2	31528848797872e-05;CDS;2;638966;640471;no;;Long-chain-fatty-acid--CoA ligase;562	8;08IQE;I;Lipid transport and metabolism;METABOLISM;Significant;Up
663;VIBAE_v3_B10672;386	010002664563;2	26681762318784;0	663772787011475;3	41505055275586;0	000637701749325528;0	00177092357062199;CDS;3;640479;641165;no;;Long-chain acyl-CoA synthetase;378	6;08NI5;S;Function unknown;POORLY CHARACTERIZED;Significant;Up
664;VIBAE_v3_B10673;225	419415320141;1	66060219339583;0	404655458461714;4	10374346538797;4	06518219539783e-05;0	00016711971991886;CDS;1;641158;641982;no;;Oxidoreductase short-chain dehydrogenase/reductase family;369	8;08WP8;S;Function unknown;POORLY CHARACTERIZED;Significant;Up
665;VIBAE_v3_B10674;176	406092189257;0	210271671151734;0	395462216497198;0	531711153126621;0	59492606607632;0	648038934546955;CDS;1;641998;642633;no;;conserved exported protein of unknown function;323	9;08V43;S;Function unknown;POORLY CHARACTERIZED;NA;NA
666;VIBAE_v3_B10675;309	27247924879;0	426463161928197;0	335630286181353;1	27063372850018;0	203858982024077;0	257360434319988;CDS;3;642636;643292;no;basR;Transcriptional regulatory protein BasR;365	9;05XJC;T;Signal transduction mechanisms;CELLULAR PROCESSES AND SIGNALING;NA;NA
667;VIBAE_v3_B10676;607	077478130027;-1	02672872941582;0	321330646990945;-3	19524060039236;0	00139714313983333;0	00343741566149471;CDS;1;643336;644694;no;;Signal transduction histidine kinase;596	3;05DHQ;T;Signal transduction mechanisms;CELLULAR PROCESSES AND SIGNALING;Significant;Down
668;VIBAE_v3_B10677;39	2528521656644;0	297442126513585;0	664416014077063;0	447674529529155;0	654388106327837;0	704013939584061;NA;NA;NA;NA;NA;NA;NA;NA;NA;NA;NA;NA;NA;NA
669;VIBAE_v3_B10678;461	0337249734;-0	198215964110398;0	29928712640117;-0	662293652566618;0	507783043984822;0	566383805724008;CDS;-2;645049;645963;no;;Transcriptional regulator	LysR family;510	8;11GV7;K;Transcription;INFORMATION STORAGE AND PROCESSING;NA;NA
670;VIBAE_v3_B10679;854	919661261696;-0	536857301952129;0	28435414234189;-1	88798832867588;0	059027517321608;0	0867076728644891;CDS;-2;646156;648150;no;acsA;Acetyl-coenzyme A synthetase 1;1169	5;08IQF;I;Lipid transport and metabolism;METABOLISM;NA;NA
671;VIBAE_v3_B10680;227	156539439662;0	248652174764854;0	316825450741291;0	784823864948574;0	432556845762001;0	493256239649584;CDS;3;648387;649178;no;phhA;Phenylalanine-4-hydroxylase;443	7;05MIR;E;Amino acid transport and metabolism;METABOLISM;NA;NA
672;VIBAE_v3_B10681;71	2682506551647;-0	256816855799119;0	446040498770815;-0	575770264150558;0	564770475108098;0	620410146363621;CDS;1;649171;649503;no;phhB;Pterin-4-alpha-carbinolamine dehydratase;202	2;090A4;H;Coenzyme transport and metabolism;METABOLISM;NA;NA
673;VIBAE_v3_B10682;243	309832482273;2	0930319963978;0	477472158241517;4	38356867572391;1	16750820931066e-05;5	64205757039852e-05;CDS;-2;649633;650868;no;;Methyl-accepting chemotaxis protein;614	8;08M58;S;Function unknown;POORLY CHARACTERIZED;Significant;Up
674;VIBAE_v3_B10683;254	900984906982;1	66712116211153;0	432373178510589;3	85574601980243;0	00011537722952601;0	000417693516925909;CDS;-3;650919;651806;no;;transposase;491	1;06P6C;L;Replication	recombination and repair;INFORMATION STORAGE AND PROCESSING;Significant;Up
675;VIBAE_v3_B10684;62	671921423988;-0	24258368757429;0	426195912446857;-0	569183515115338;0	569231606666143;0	624602588856269;CDS;-2;651895;652062;no;;protein of unknown function;98	6;08M58;S;Function unknown;POORLY CHARACTERIZED;NA;NA
676;VIBAE_v3_B10685;351	865776894999;1	52757938801691;0	39032950878178;3	91356367799219;9	09439032955081e-05;0	000338010866156041;CDS;-3;652239;653450;no;tyrP;Tyrosine-specific transport protein;657	1;05E0U;E;Amino acid transport and metabolism;METABOLISM;Significant;Up
677;VIBAE_v3_B10686;231	848163921188;-1	59718624848533;0	360857911431916;-4	42608073118741;9	59606228251194e-06;4	75823704411285e-05;NA;NA;NA;NA;NA;NA;NA;NA;NA;NA;NA;NA;Significant;Down
678;VIBAE_v3_B10687;212	518361048304;0	538945869795495;0	334785136093759;1	60982615920128;0	107435812710866;0	146742453066245;CDS;1;654028;655293;no;rhlE;ATP-dependent RNA helicase rhlE;710	7;05C1J;L;Replication	recombination and repair;INFORMATION STORAGE AND PROCESSING;NA;NA
679;VIBAE_v3_B10688;156	334370813897;-0	0664193916399092;0	353131410047758;-0	188086898389827;0	850808531376133;0	878084760495467;CDS;-3;655305;656015;no;;Transcriptional regulator	TetR family;396	7;06D0C;K;Transcription;INFORMATION STORAGE AND PROCESSING;NA;NA
680;VIBAE_v3_B10689;422	015022858947;-0	611211696984796;0	354793517046104;-1	72272509958341;0	0849382491447926;0	118964716422676;CDS;-3;656313;657317;no;ltaE;Low specificity L-threonine aldolase;582;05C5W;E;Amino acid transport and metabolism;METABOLISM;NA;NA
681;VIBAE_v3_B10690;192	292830333996;-0	101431492361353;0	327108822622833;-0	310084856617599;0	756496427760001;0	796662695061802;CDS;-1;657326;657841;no;;putative ADP-ribose diphosphatase;291	2;08YZ4;F;Nucleotide transport and metabolism;METABOLISM;NA;NA
682;VIBAE_v3_B10691;1716	86419382567;-2	22620017930194;0	383850267025849;-5	79965775861248;6	64503981053225e-09;5	79364408480781e-08;CDS;2;658127;659785;no;ravA;ATPase ravA;974	9;07R4Q;S;Function unknown;POORLY CHARACTERIZED;Significant;Down
683;VIBAE_v3_B10692;1188	61846558953;-1	36498103543472;0	325862196702022;-4	1888290487494;2	80397519632487e-05;0	000122108597259309;CDS;2;659795;661240;no;;putative von Willebrand factor type A (vWA) domain containing protein;877	1;05EV2;S;Function unknown;POORLY CHARACTERIZED;Significant;Down
684;VIBAE_v3_B10693;449	87747969557;1	79034751827955;0	40523620078282;4	41803450634722;9	96025219990081e-06;4	92714603505732e-05;CDS;-3;661845;663317;no;gbpA;N-acetylglucosamine-binding protein A;655	6;08M1A;G;Carbohydrate transport and metabolism;METABOLISM;Significant;Up
685;VIBAE_v3_B10694;97	7929907958711;1	85708284538215;0	632770590719315;2	93484380061195;0	00333715631675034;0	00714008138323118;CDS;1;663790;664365;no;;conserved membrane protein of unknown function;199	9;06WC5;C;Energy production and conversion;METABOLISM;Significant;Up
686;VIBAE_v3_B10695;190	903830997836;1	1977059527232;0	398253843286435;3	00739333195029;0	00263498580658805;0	00586667430231482;CDS;-1;664721;665908;no;;conserved protein of unknown function;728	8;08IJ7;E;Amino acid transport and metabolism;METABOLISM;Significant;Up
687;VIBAE_v3_B10696;13	2732036422952;1	62691173217451;0	84950960690851;1	91511869782742;0	0554773678001169;0	0822724253166156;CDS;-2;665911;666036;no;;protein of unknown function;74	3;07QQ9;E;Amino acid transport and metabolism;METABOLISM;NA;NA
688;VIBAE_v3_B10697;130	862137008179;2	18439771316448;0	540433788723994;4	04193401438133;5	30121519003966e-05;0	000211896710318204;CDS;-3;666132;666920;no;;putative Lipase (class 3);500	7;08SS9;I;Lipid transport and metabolism;METABOLISM;Significant;Up
689;VIBAE_v3_B10698;681	008108017948;0	49963891541391;0	28310499363865;1	76485377029993;0	077588344994495;0	109995672019635;CDS;3;667248;669833;no;nirB;Nitrite reductase [NAD(P)H] large subunit;1645	6;07QZF;C;Energy production and conversion;METABOLISM;NA;NA
690;VIBAE_v3_B10699;148	966209494815;1	62609079703099;0	454454265717536;3	57811757903418;0	000346077768589681;0	00106417006726511;CDS;2;669836;670171;no;nirD;Nitrite reductase [NAD(P)H] small subunit;188	7;05WZK;C;Energy production and conversion;METABOLISM;Significant;Up
691;VIBAE_v3_B10700;320	507175688594;1	4502977095623;0	498283474593874;2	910587614298;0	00360749808056509;0	00763650959391243;CDS;3;670308;671120;no;;putative formate/nitrite transporter;498	8;05TMB;P;Inorganic ion transport and metabolism;METABOLISM;Significant;Up
692;VIBAE_v3_B10701;202	318215493666;1	17557684885599;0	32279477811871;3	64187071335975;0	000270664004430177;0	000864018961510521;CDS;2;671198;671950;no;sumT;Uroporphyrinogen-III C-methyltransferase;449	1;05CB8;H;Coenzyme transport and metabolism;METABOLISM;Significant;Up
693;VIBAE_v3_B10702;240	215508407712;0	0255018178214393;0	424128123996992;0	0601276274280273;0	952053986259548;0	960083357228002;CDS;3;672018;672491;no;;conserved hypothetical protein;306	6;05KTI;S;Function unknown;POORLY CHARACTERIZED;NA;NA
694;VIBAE_v3_B10703;86	9187407693856;0	932289623717418;0	456399634012815;2	04270458221104;0	0410816909544984;0	06351196034155;CDS;-3;672480;672683;no;;conserved protein of unknown function;74	7;077BH;S;Function unknown;POORLY CHARACTERIZED;NA;NA
695;VIBAE_v3_B10704;251	883610744621;0	574664954384283;0	310753012612631;1	84926591556694;0	0644194248625744;0	0935445152844809;CDS;2;672779;673198;no;;conserved protein of unknown function;229	2;05VXR;S;Function unknown;POORLY CHARACTERIZED;NA;NA
696;VIBAE_v3_B10705;291	963969634825;-0	30544879073373;0	386622943256793;-0	790043105462711;0	429502594839845;0	490843353196273;CDS;-2;673201;674361;no;;putative Permease of the major facilitator superfamily;578	6;08ISG;G;Carbohydrate transport and metabolism;METABOLISM;NA;NA
697;VIBAE_v3_B10706;400	01020874631;-0	533422243381262;0	318628946272381;-1	67411733811926;0	0941075409068417;0	130427964315215;CDS;-1;674558;674992;no;trxC;Thioredoxin-2;270	8;05K63;O;Posttranslational modification	protein turnover	chaperones;CELLULAR PROCESSES AND SIGNALING;NA;NA
698;VIBAE_v3_B10707;369	557771608811;0	0310894047012269;0	31750569380994;0	0979176289034904;0	921997701415336;0	937453931103786;CDS;2;675179;676273;no;fabH;3-oxoacyl-[acyl-carrier-protein] synthase 3;659	4;05CCZ;I;Lipid transport and metabolism;METABOLISM;NA;NA
699;VIBAE_v3_B10708;280	268422361571;0	570695525127178;0	311154022835795;1	83412549169692;0	0666353682119484;0	0963278120784124;CDS;-1;676334;677560;no;glpC;Anaerobic glycerol-3-phosphate dehydrogenase subunit C;815	1;05CHG;C;Energy production and conversion;METABOLISM;NA;NA
700;VIBAE_v3_B10709;423	447095018231;0	709721808659213;0	328441270407946;2	16087889252678;0	030704695784796;0	0495370670236589;CDS;-2;677557;678870;no;glpB;Anaerobic glycerol-3-phosphate dehydrogenase subunit B;736	5;08KJ0;E;Amino acid transport and metabolism;METABOLISM;Significant;Up
701;VIBAE_v3_B10710;314	174832539603;0	452153072304841;0	345539313558207;1	30854306460465;0	190689177865128;0	242489884340796;CDS;-3;678867;680516;no;glpA;Anaerobic glycerol-3-phosphate dehydrogenase subunit A;1046	6;07R5Y;C;Energy production and conversion;METABOLISM;NA;NA
702;VIBAE_v3_B10711;37	5305416381272;1	64266945373757;0	885954273806968;1	85412441962606;0	0637213618308234;0	0926272661556082;NA;NA;NA;NA;NA;NA;NA;NA;NA;NA;NA;NA;NA;NA
703;VIBAE_v3_B10712;267	215916370242;0	251559263991983;0	313117780108632;0	803401403474144;0	421742764100427;0	483692372639158;CDS;3;681045;681899;no;glpF;Glycerol uptake facilitator protein;555	8;05D8C;G;Carbohydrate transport and metabolism;METABOLISM;NA;NA
704;VIBAE_v3_B10713;709	112402646021;-1	67200215171119;0	358375483027771;-4	66550372694337;3	07861915380622e-06;1	72246272174853e-05;CDS;3;681960;683477;no;glpK;Glycerol kinase;985	7;08JQ0;C;Energy production and conversion;METABOLISM;Significant;Down
705;VIBAE_v3_B10714;234	490032895647;-1	86302463068771;0	393930196663947;-4	72932678546857;2	25265549976563e-06;1	302121998138e-05;CDS;-1;683603;683950;no;;conserved protein of unknown function;149	1;060YA;S;Function unknown;POORLY CHARACTERIZED;Significant;Down
706;VIBAE_v3_B10715;1346	5685907468;-3	75086678070064;0	471793209034983;-7	95023478267682;1	86158371000978e-15;4	72165322811571e-14;CDS;-3;684168;684485;no;;conserved protein of unknown function;175	3;090HJ;S;Function unknown;POORLY CHARACTERIZED;Significant;Down
707;VIBAE_v3_B10716;81	167397233729;0	87994917059151;0	499690909446167;1	76098695004639;0	0782406117880636;0	110770284280462;NA;NA;NA;NA;NA;NA;NA;NA;NA;NA;NA;NA;NA;NA
708;VIBAE_v3_B10717;369	807866532317;-1	10934688544878;0	331355104230363;-3	34790945208299;0	000814236099494913;0	00219543472310448;CDS;2;684917;685570;no;;conserved hypothetical protein;344	4;08YXG;S;Function unknown;POORLY CHARACTERIZED;Significant;Down
709;VIBAE_v3_B10718;137	452084531658;0	143529526182388;0	361543537758045;0	396990987786488;0	691374106417197;0	737736011054556;CDS;2;685574;685879;no;;putative Excinuclease ABC	C subunit;136	7;082IR;L;Replication	recombination and repair;INFORMATION STORAGE AND PROCESSING;NA;NA
710;VIBAE_v3_B10719;543	001629009503;-0	224863929649001;0	319184538303288;-0	704495057449608;0	481124526991922;0	540828940494546;CDS;2;685973;687124;no;;Conserved exported protein of unknown function;631	7;08PGF;S;Function unknown;POORLY CHARACTERIZED;NA;NA
711;VIBAE_v3_B10720;469	131876527438;-0	186190967567653;0	321327959526913;-0	579442161963683;0	562290862236033;0	618121160614078;CDS;2;687341;688441;no;luxP;Autoinducer 2-binding periplasmic protein luxP;551	6;08QGH;G;Carbohydrate transport and metabolism;METABOLISM;NA;NA
712;VIBAE_v3_B10720;469	131876527438;-0	186190967567653;0	321327959526913;-0	579442161963683;0	562290862236033;0	618121160614078;CDS;2;687341;688441;no;luxP;Autoinducer 2-binding periplasmic protein luxP;551	6;08QGH;G;Virulence;METABOLISM;NA;NA
713;VIBAE_v3_B10721;863	51784474423;1	10844868265821;0	335127928865078;3	30753896403683;0	000941196175829526;0	00247574229782939;CDS;1;688456;691020;no;luxQ;Autoinducer 2 sensor kinase/phosphatase LuxQ;1264	2;05BZU;T;Signal transduction mechanisms;CELLULAR PROCESSES AND SIGNALING;Significant;Up
714;VIBAE_v3_B10721;863	51784474423;1	10844868265821;0	335127928865078;3	30753896403683;0	000941196175829526;0	00247574229782939;CDS;1;688456;691020;no;luxQ;Autoinducer 2 sensor kinase/phosphatase LuxQ;1264	2;05BZU;T;Virulence;CELLULAR PROCESSES AND SIGNALING;Significant;Up
715;VIBAE_v3_B10722;273	04043203267;-1	14930925048425;0	371116769212568;-3	09689387769472;0	00195559869359885;0	00453668543941862;CDS;-2;690997;691686;no;;conserved protein of unknown function;246	9;08V88;S;Function unknown;POORLY CHARACTERIZED;Significant;Down
716;VIBAE_v3_B10723;219	860897305982;1	18949762802454;0	336119546597709;3	53891239014497;0	000401779172830503;0	00120361191001837;CDS;-1;691820;693364;no;glpD;Glycerol-3-phosphate dehydrogenase;765;05C6V;C;Energy production and conversion;METABOLISM;Significant;Up
717;VIBAE_v3_B10724;278	431121213382;0	829067165108239;0	326697096433742;2	53772431453606;0	0111575838955442;0	0204441718926674;CDS;-3;693558;694817;no;;putative Hydroxymethylglutaryl-CoA reductase (NADPH);741	5;07RSI;I;Lipid transport and metabolism;METABOLISM;Significant;Up
718;VIBAE_v3_B10725;280	975040962036;-0	476577576304794;0	338483421448954;-1	40797907993454;0	159137264730445;0	206829022638792;NA;NA;NA;NA;NA;NA;NA;NA;NA;NA;NA;NA;NA;NA
719;VIBAE_v3_B10726;170	255970422545;0	718314629961063;0	45797451679504;1	56845982389569;0	116773859056046;0	157797416903311;NA;NA;NA;NA;NA;NA;NA;NA;NA;NA;NA;NA;NA;NA
720;VIBAE_v3_B10727;384	373749893763;1	25109872584085;0	336502425709737;3	71794860973761;0	000200847113723037;0	000672436136744727;CDS;-2;695614;697767;no;;putative Integral membrane protein	YccS;1295	8;05EM2;S;Function unknown;POORLY CHARACTERIZED;Significant;Up
721;VIBAE_v3_B10729;868	682046288057;-0	645582273598182;0	326858540209504;-1	97511214846762;0	048255422494898;0	0729320849191579;CDS;3;697950;700013;no;;putative DNA helicase IV;1223	8;088T4;L;Replication	recombination and repair;INFORMATION STORAGE AND PROCESSING;NA;NA
722;VIBAE_v3_B10730;172	484298381642;0	00685119938414197;0	368047531112328;0	0186149853075662;0	985148248360889;0	988075988583361;CDS;-3;700080;700535;no;mgsA;methylglyoxal synthase;304	7;08Z5K;G;Carbohydrate transport and metabolism;METABOLISM;NA;NA
723;VIBAE_v3_B10731;176	229691677385;1	30134629613869;0	392462924033468;3	31584518293941;0	000913664288172202;0	00241394257954587;CDS;-1;700589;701590;no;torT;periplasmic sensory protein associated with the TorRS two-component regulatory system;521	2;08SV3;G;Carbohydrate transport and metabolism;METABOLISM;Significant;Up
724;VIBAE_v3_B10732;457	119706655046;1	08693803570791;0	293843577149897;3	69903622277725;0	000216419715550855;0	000713162605968764;fCDS;3;701679;703637;pseudo;;fragment of putative TMAO reductase sytem sensor TorS (part 1);941;05BZU;T;Signal transduction mechanisms;CELLULAR PROCESSES AND SIGNALING;Significant;Up
725;VIBAE_v3_B10733;350	682091568158;0	960075314754638;0	317042388980541;3	02822382155833;0	00245995815865463;0	00552652691937093;fCDS;1;703651;704577;pseudo;;fragment of putative TMAO reductase sytem sensor TorS (part 2);326	2;05BZU;T;Signal transduction mechanisms;CELLULAR PROCESSES AND SIGNALING;Significant;Up
726;VIBAE_v3_B10734;347	010229412834;-1	06685721890455;0	317588706041563;-3	35924168148765;0	000781566824391103;0	00211705965053512;CDS;-3;704583;705152;no;;conserved protein of unknown function;275;05FPR;Q;Secondary metabolites biosynthesis	transport and catabolism;METABOLISM;Significant;Down
727;VIBAE_v3_B10735;149	41699932296;0	414767446014311;0	374251783743982;1	10825776664312;0	267750509302625;0	325170017826896;CDS;-3;705192;705842;no;;conserved membrane protein of unknown function;238	4;05WK4;S;Function unknown;POORLY CHARACTERIZED;NA;NA
728;VIBAE_v3_B10736;2450	58944784662;-3	66599953416002;0	522968792577582;-7	00997762426939;2	38356241377935e-12;3	46342442958692e-11;CDS;-2;705952;707100;no;yqhD;Alcohol dehydrogenase YqhD;691;07QW4;C;Energy production and conversion;METABOLISM;Significant;Down
729;VIBAE_v3_B10737;590	591322794815;0	706808932265005;0	330250347514247;2	14022161546556;0	0323368611130011;0	0516920411603932;CDS;2;707270;708154;no;;Transcriptional regulator	AraC family;481	9;05CF7;K;Transcription;INFORMATION STORAGE AND PROCESSING;NA;NA
730;VIBAE_v3_B10738;1136	84767607351;-0	94589990195714;0	310192916024788;-3	04939233970628;0	00229304803733693;0	00520975344138475;CDS;2;708425;709972;no;;conserved protein of unknown function;793	1;05DW3;T;Signal transduction mechanisms;CELLULAR PROCESSES AND SIGNALING;Significant;Down
731;VIBAE_v3_B10739;175	366328805033;0	934154631078178;0	335295954221031;2	78605995484924;0	00533530026586188;0	010678255194946;fCDS;-2;710038;711012;pseudo;;fragment of Signal transduction histidine kinase (part 2);467	6;05BZU;T;Signal transduction mechanisms;CELLULAR PROCESSES AND SIGNALING;Significant;Up
732;VIBAE_v3_B10740;242	17352270193;0	915702771052044;0	369084691825913;2	48100989104136;0	0131010737638999;0	023521232819357;fCDS;-1;710984;711991;pseudo;;fragment of Signal transduction histidine kinase (part 1);470	3;05BZU;T;Signal transduction mechanisms;CELLULAR PROCESSES AND SIGNALING;Significant;Up
733;VIBAE_v3_B10741;311	151084699547;1	13624567147034;0	410909987462287;2	76519360964577;0	00568890195649094;0	011315615345967;CDS;2;712106;713074;no;;Conserved exported protein of unknown function;472	2;08WG9;S;Function unknown;POORLY CHARACTERIZED;Significant;Up
734;VIBAE_v3_B10742;218	110200160236;-0	458827903675634;0	417370440513401;-1	09933013730258;0	271624091520376;0	329300933665346;CDS;2;713138;713482;no;;Putative HopJ type III effector protein;156	4;05NKC;S;Function unknown;POORLY CHARACTERIZED;NA;NA
735;VIBAE_v3_B10743;1419	11580907365;-2	59420520100903;0	439527424510609;-5	90226014655979;3	5855518181573e-09;3	29068735942726e-08;CDS;-3;713520;714725;no;;putative Multidrug resistance protein D;706	1;05E5M;P;Inorganic ion transport and metabolism;METABOLISM;Significant;Down
736;VIBAE_v3_B10744;113	430759028598;0	642388048857484;0	380492638995484;1	68830611428756;0	0913524821340823;0	127055545939227;CDS;-1;714917;715303;no;;conserved protein of unknown function;156	8;068IG;S;Function unknown;POORLY CHARACTERIZED;NA;NA
737;VIBAE_v3_B10745;231	071001532112;0	639806901016141;0	30877755532737;2	07206414448683;0	0382594595938696;0	0598563881870446;CDS;1;715369;716721;no;yegD;Uncharacterized chaperone protein YegD;816	6;05R8A;O;Posttranslational modification	protein turnover	chaperones;CELLULAR PROCESSES AND SIGNALING;NA;NA
738;VIBAE_v3_B10746;136	445040306324;1	15479239078743;0	397513209834254;2	90504154885553;0	00367204351643601;0	00774571679248221;CDS;-3;716712;717662;no;;Transporter	drug/metabolite exporter family;448;05GDK;S;Function unknown;POORLY CHARACTERIZED;Significant;Up
739;VIBAE_v3_B10747;238	733087992684;1	68604238568679;0	510181752511931;3	30478771023344;0	000950483642197015;0	00249546677703545;CDS;2;717788;718270;no;;putative Transcription regulator AsnC-type;256	5;08ZXT;K;Transcription;INFORMATION STORAGE AND PROCESSING;Significant;Up
740;VIBAE_v3_B10748;224	396018058501;1	83855401488607;0	51389374869218;3	57769289773431;0	000346640386129857;0	00106462253681028;CDS;-1;718319;719569;no;;Thermolabile hemolysin;679	9;05KUU;I;Lipid transport and metabolism;METABOLISM;Significant;Up
741;VIBAE_v3_B10748;224	396018058501;1	83855401488607;0	51389374869218;3	57769289773431;0	000346640386129857;0	00106462253681028;CDS;-1;718319;719569;no;;Thermolabile hemolysin;679	9;05KUU;I;Virulence;METABOLISM;Significant;Up
742;VIBAE_v3_B10749;353	22308219148;1	47916841973049;0	414275862874609;3	57049143405729;0	000356312107038421;0	00108764855430765;CDS;2;720101;722326;no;hlyA;Hemolysin;1230	3;0YBQ4;S;Function unknown;POORLY CHARACTERIZED;Significant;Up
743;VIBAE_v3_B10749;353	22308219148;1	47916841973049;0	414275862874609;3	57049143405729;0	000356312107038421;0	00108764855430765;CDS;2;720101;722326;no;hlyA;Hemolysin;1230	3;0YBQ4;S;Virulence;POORLY CHARACTERIZED;Significant;Up
744;VIBAE_v3_B10750;168	7571088644;1	31539213204709;0	394699547346864;3	3326416026799;0	000860256811320968;0	0022916452930479;CDS;1;722608;723549;no;lipA;Triacylglycerol lipase LipA;528	1;07IFA;S;Function unknown;POORLY CHARACTERIZED;Significant;Up
745;VIBAE_v3_B10751;222	168011966401;1	87298204989429;0	444728646840712;4	21151653530683;2	53661982276346e-05;0	00011269377875016;CDS;1;723556;724416;no;lifO;Lipase chaperone;304	7;05MGK;O;Posttranslational modification	protein turnover	chaperones;CELLULAR PROCESSES AND SIGNALING;Significant;Up
746;VIBAE_v3_B10752;675	063674375918;0	41545249211095;0	285615353142965;1	45458739363704;0	145783523072195;0	191615591726487;CDS;-3;724497;727253;no;Vpp;Vam processing protease Vpp;1643	6;07G87;O;Posttranslational modification	protein turnover	chaperones;CELLULAR PROCESSES AND SIGNALING;NA;NA
747;VIBAE_v3_B10753;94	0408356502079;1	32406846685091;0	619112544555899;2	13865552958661;0	0324635766901423;0	051835203528518;CDS;-2;727477;727734;no;;conserved exported protein of unknown function;82;07BV0;S;Function unknown;POORLY CHARACTERIZED;NA;NA
748;VIBAE_v3_B10754;74	7889718699993;2	30878437292801;1	5122609936703;1	52671025873949;0	12683307530409;0	169626398741447;NA;NA;NA;NA;NA;NA;NA;NA;NA;NA;NA;NA;NA;NA
749;VIBAE_v3_B10755;228	002729425728;1	60382093839554;0	609534290119906;2	63122348388315;0	00850780691998284;0	01608693494855;CDS;1;728284;729048;no;gat;Gat;444	5;07T4F;S;Function unknown;POORLY CHARACTERIZED;Significant;Up
750;VIBAE_v3_B10756;37	1520883339801;2	31359382388127;0	915724728805719;2	52651670431423;0	0115199909876351;0	021043719896662;NA;NA;NA;NA;NA;NA;NA;NA;NA;NA;NA;NA;Significant;Up
751;VIBAE_v3_B10757;468	260469629454;0	984233492915539;0	321741578467095;3	05908082382395;0	0022201724338112;0	00506620590812425;CDS;-1;729626;730726;no;tnp;transposase;562	4;0600T;L;Replication	recombination and repair;INFORMATION STORAGE AND PROCESSING;Significant;Up
752;VIBAE_v3_B10758;247	920185078918;2	34717988666873;0	622574143894442;3	77012105254839;0	000163168384289308;0	000565749534590517;CDS;3;730794;731945;no;;conserved protein of unknown function;654	4;08NT2;S;Function unknown;POORLY CHARACTERIZED;Significant;Up
753;VIBAE_v3_B10759;144	689575847444;2	06801260816563;0	581696640161826;3	55513933790355;0	000377778831612202;0	00114151942981738;CDS;1;732187;733098;no;;putative ABC-type Fe3+-hydroxamate transport system	periplasmic component;495	7;05KVJ;P;Inorganic ion transport and metabolism;METABOLISM;Significant;Up
754;VIBAE_v3_B10760;147	364434763648;1	70728434005832;0	55366496081759;3	08360553923657;0	00204508557531644;0	00470515840170384;CDS;1;733126;734061;no;;putative ABC transporter involved in vitamin B12 uptake	BtuC;502	7;05DHS;P;Inorganic ion transport and metabolism;METABOLISM;Significant;Up
755;VIBAE_v3_B10761;176	49827012447;2	03948914333598;0	635386676925846;3	20983932682303;0	00132809186752137;0	0032849080765821;CDS;2;734054;735004;no;;putative ABC transporter involved in vitamin B12 uptake	BtuC;533	5;05CM4;P;Inorganic ion transport and metabolism;METABOLISM;Significant;Up
756;VIBAE_v3_B10762;143	45976373395;2	03033537081576;0	541062075334495;3	75249987639693;0	000175079918360406;0	000600581523228115;CDS;1;735010;735771;no;;putative ABC-type metal transport system	ATPase component;453;08IPW;P;Inorganic ion transport and metabolism;METABOLISM;Significant;Up
757;VIBAE_v3_B10763;856	876351832431;-1	70878705203229;0	36435086151325;-4	68994925642613;2	73272810008392e-06;1	54755982393115e-05;CDS;2;736097;737290;no;ackA;Acetate kinase;748	4;05C6H;C;Energy production and conversion;METABOLISM;Significant;Down
758;VIBAE_v3_B10764;225	67309045973;-0	708405032079734;0	355617588353728;-1	99204160671348;0	0463664929837512;0	0704588863968768;NA;NA;NA;NA;NA;NA;NA;NA;NA;NA;NA;NA;NA;NA
759;VIBAE_v3_B10765;35	6473892864959;1	48413812958465;0	746383002154688;1	98844041906124;0	0467630023155106;0	0708900220084504;NA;NA;NA;NA;NA;NA;NA;NA;NA;NA;NA;NA;NA;NA
760;VIBAE_v3_B10766;148	395948299898;1	66664988192398;0	478674350304893;3	48180319430612;0	000498049592717042;0	00143464415769257;CDS;-1;739340;740032;no;;Short-chain dehydrogenase/reductase SDR;272	3;08RU0;S;Function unknown;POORLY CHARACTERIZED;Significant;Up
761;VIBAE_v3_B10767;217	527325610863;1	75009732243913;0	425319233239938;4	11478528517858;3	87539985792225e-05;0	00016116037140714;CDS;-3;740115;741311;no;ytbD;Uncharacterized MFS-type transporter YtbD;651	7;05F27;G;Carbohydrate transport and metabolism;METABOLISM;Significant;Up
762;VIBAE_v3_B10768;262	02372807851;0	285421353484713;0	351067613235863;0	813009638952238;0	41621253178817;0	478004787468027;CDS;2;741500;742381;no;yafC;Uncharacterized HTH-type transcriptional regulator YafC;494	2;05HEI;K;Transcription;INFORMATION STORAGE AND PROCESSING;NA;NA
763;VIBAE_v3_B10769;90	5152753912619;1	54528070680903;0	417078280342612;3	70501361408617;0	000211379379135996;0	000699145256524127;NA;NA;NA;NA;NA;NA;NA;NA;NA;NA;NA;NA;Significant;Up
764;VIBAE_v3_B10770;298	982554492365;0	0525398928614511;0	312852735997779;0	16793809615852;0	86663197932495;0	890900229298677;CDS;-2;742690;743727;no;rsgA;putative ribosome biogenesis GTPase RsgA 2;627	5;5.00E+06;G;Carbohydrate transport and metabolism;METABOLISM;NA;NA
765;VIBAE_v3_B10771;50	7579036085957;0	908918720491818;0	479051730760775;1	89732895662098;0	0577845355504632;0	0851208311435017;CDS;-1;743738;743989;no;;Acetyltransferase;148	3;COG3153;S;Function unknown;POORLY CHARACTERIZED;NA;NA
766;VIBAE_v3_B10772;208	045635815367;0	850832247907192;0	332553946241735;2	55847887996108;0	0105131205969259;0	0194249049439889;CDS;-3;744000;745178;no;;Transcriptional regulator	MerR family;733;05DVA;S;Function unknown;POORLY CHARACTERIZED;Significant;Up
767;VIBAE_v3_B10773;319	293997688739;1	41013135842104;0	479616903122711;2	94012022770652;0	00328084915881663;0	00704621187056633;CDS;1;745585;746148;no;;Sigma-24 (FecI-like);165	2;0904A;K;Transcription;INFORMATION STORAGE AND PROCESSING;Significant;Up
768;VIBAE_v3_B10774;251	828906419608;1	78143513837949;0	538405238512038;3	30872549327854;0	000937216789851808;0	00246682532423259;CDS;2;746279;747286;no;;Permease;516	2;05DSX;S;Function unknown;POORLY CHARACTERIZED;Significant;Up
769;VIBAE_v3_B10775;164	615090055401;2	07590745040752;0	535259482816318;3	87831980011813;0	000105180393467007;0	000383432009285212;CDS;2;747410;747646;no;;Thiol-disulfide isomerase/thioredoxin;109	4;05VGV;C;Energy production and conversion;METABOLISM;Significant;Up
770;VIBAE_v3_B10775;164	615090055401;2	07590745040752;0	535259482816318;3	87831980011813;0	000105180393467007;0	000383432009285212;CDS;2;747410;747646;no;;Thiol-disulfide isomerase/thioredoxin;109	4;05VGV;O;Posttranslational modification	protein turnover	chaperones;CELLULAR PROCESSES AND SIGNALING;Significant;Up
771;VIBAE_v3_B10776;311	464774820771;1	66144557246369;0	460236334033915;3	60998350108806;0	000306216482222695;0	000963545848196978;CDS;3;747945;749030;no;;conserved protein of unknown function;292;08MWC;S;Function unknown;POORLY CHARACTERIZED;Significant;Up
772;VIBAE_v3_B10777;524	988953338418;0	602935066369419;0	288188627981075;2	09215426227371;0	0364247184451891;0	0573504314120076;CDS;3;749286;751241;no;;conserved membrane protein of unknown function;1167	1;05E0M;M;Cell wall/membrane/envelope biogenesis;CELLULAR PROCESSES AND SIGNALING;NA;NA
773;VIBAE_v3_B10778;338	442546639855;0	331371987433326;0	332651344952143;0	996154058781873;0	319175297272932;0	377718141671036;CDS;3;751899;753134;no;;Putative endoribonuclease L-PSP;686	4;07S39;J;Translation	ribosomal structure and biogenesis;INFORMATION STORAGE AND PROCESSING;NA;NA
774;VIBAE_v3_B10779;85	6393517420685;1	9547028170634;0	644025655122068;3	03513191053377;0	00240430505139464;0	00543012230981465;CDS;-2;753259;753687;no;;conserved protein of unknown function;104	8;05Z68;K;Transcription;INFORMATION STORAGE AND PROCESSING;Significant;Up
775;VIBAE_v3_B10780;270	444995818965;2	12679973330985;0	589761007866076;3	60620608168929;0	000310706416830141;0	000974012250512465;CDS;-2;753706;754830;no;;conserved protein of unknown function;615	9;05D8V;G;Carbohydrate transport and metabolism;METABOLISM;Significant;Up
776;VIBAE_v3_B10781;316	89558462142;1	84795224446381;0	549561289216745;3	36259536601928;0	000772134508149644;0	00209521684813552;CDS;1;754867;756573;no;;Putative bacterial surface antigen	outer membrane protein;810	8;05CFU;M;Cell wall/membrane/envelope biogenesis;CELLULAR PROCESSES AND SIGNALING;Significant;Up
777;VIBAE_v3_B10782;316	612448036941;1	43476538476162;0	382810172726928;3	74798134161677;0	000178263511589655;0	000610002286183732;CDS;-2;756631;758085;no;;putative exported phopholipase D-family protein;634	4;07RM9;I;Lipid transport and metabolism;METABOLISM;Significant;Up
778;VIBAE_v3_B10783;199	012549373006;1	78838290223957;0	502116493284159;3	56168922184255;0	000368476398325068;0	00111906656530509;fCDS;-3;758160;759146;no;;Para-nitrobenzyl esterase (Intracellular esterase B) (fragment);297;05EBR;I;Lipid transport and metabolism;METABOLISM;Significant;Up
779;VIBAE_v3_B10784;314	102244238802;0	195661623241589;0	310062043043434;0	631040230919785;0	528014219640208;0	585361459389211;CDS;-2;759193;760236;no;;Putative transposase;661	8;05GR1;L;Replication	recombination and repair;INFORMATION STORAGE AND PROCESSING;NA;NA
780;VIBAE_v3_B10785;201	240722374846;1	80752079877045;0	456058786280304;3	96335045644644;7	3905165424521e-05;0	000282976319580622;fCDS;-2;760267;761439;no;;Para-nitrobenzyl esterase (Intracellular esterase B) (fragment);356	3;05EBR;I;Lipid transport and metabolism;METABOLISM;Significant;Up
781;VIBAE_v3_B10786;236	714759020153;1	56206741102919;0	487452166257552;3	20455527569417;0	00135271313319498;0	0033379153669935;CDS;-3;761646;763316;no;;conserved exported protein of unknown function;786	2;06SFI;S;Function unknown;POORLY CHARACTERIZED;Significant;Up
782;VIBAE_v3_B10787;213	441230297383;0	464138120779632;0	306196716654741;1	51581677899891;0	129565688100964;0	172795540058168;CDS;1;763927;764784;no;pdxY;Pyridoxine kinase;444	5;07XGF;H;Coenzyme transport and metabolism;METABOLISM;NA;NA
783;VIBAE_v3_B10788;44	9363030857876;1	48135350768302;0	636350777667343;2	3278882648862;0	0199180375440472;0	0339539662410744;NA;NA;NA;NA;NA;NA;NA;NA;NA;NA;NA;NA;Significant;Up
784;VIBAE_v3_B10789;454	004102652437;1	30791281688458;0	404296300523752;3	23503533223089;0	00121627678863579;0	00307374297128067;CDS;3;765312;766496;no;;Putative exported esterase with a patatin-like domain;416	8;05DK3;S;Function unknown;POORLY CHARACTERIZED;Significant;Up
785;VIBAE_v3_B10790;755	229342091929;-1	60506804068396;0	355358502836232;-4	51675709986786;6	27938649528305e-06;3	27419859893734e-05;CDS;2;766778;767680;no;;putative transcriptional regulator	LysR family protein;397	1;COG0583;K;Transcription;INFORMATION STORAGE AND PROCESSING;Significant;Down
786;VIBAE_v3_B10791;284	983723827527;1	19293440223239;0	365979682403089;3	25956455942955;0	00111583382052716;0	00285526799499379;CDS;1;767860;769074;no;;Putative Outer membrane protein/protective antigen OMA87;398	3;08QH9;S;Function unknown;POORLY CHARACTERIZED;Significant;Up
787;VIBAE_v3_B10792;27	0797659400309;1	08191518769873;0	610565364020247;1	77198912918167;0	0763963617681522;0	108452772727177;CDS;-1;769226;769396;no;;protein of unknown function;82	4;07QZF;C;Energy production and conversion;METABOLISM;NA;NA
788;VIBAE_v3_B10793;413	11689533349;-0	753216545405358;0	330766474384451;-2	27718527643129;0	0227751639922053;0	038263372664544;CDS;-1;769877;771574;no;;putative NADH oxidase;1018	8;07QZF;C;Energy production and conversion;METABOLISM;Significant;Down
789;VIBAE_v3_B10794;47	1586322876665;1	87554925936315;0	524584744733228;3	57530270979752;0	000349822896979127;0	0010709647577598;CDS;-2;771643;771771;no;;exported protein of unknown function;68	2;08DNG;P;Inorganic ion transport and metabolism;METABOLISM;Significant;Up
790;VIBAE_v3_B10795;59	1140469599946;0	985302217464871;0	45476466354931;2	16662000467421;0	0302638407553249;0	0489390160591324;CDS;-3;771822;772007;no;;Rhodanese-related sulfurtransferase (fragment);109	4;05W6C;P;Inorganic ion transport and metabolism;METABOLISM;Significant;Up
791;VIBAE_v3_B10796;85	5406525227416;0	997138183405835;0	439665458664589;2	26794751271677;0	0233324059606379;0	0390740772089915;CDS;1;772159;772470;no;hlyU;Transcriptional activator hlyU;172	6;080HT;K;Transcription;INFORMATION STORAGE AND PROCESSING;Significant;Up
792;VIBAE_v3_B10797;155	657476493599;1	28093567302448;0	449935407854177;2	84693236109932;0	00441427403980943;0	00905575336107964;CDS;2;772490;772909;no;;conserved membrane protein of unknown function;219	2;05MD1;E;Amino acid transport and metabolism;METABOLISM;Significant;Up
793;VIBAE_v3_B10798;147	763540385943;0	90884043397888;0	47445209411146;1	91555785137998;0	0554213988292408;0	0822724253166156;CDS;2;772922;773380;no;;conserved membrane protein of unknown function;247	3;05KFG;S;Function unknown;POORLY CHARACTERIZED;NA;NA
794;VIBAE_v3_B10799;562	552525825848;0	248467788829732;0	294488984186994;0	843725239895427;0	398822960012491;0	460815595707419;CDS;2;773435;774454;no;;Acriflavin resistance periplasmic protein;512	3;08TR9;M;Cell wall/membrane/envelope biogenesis;CELLULAR PROCESSES AND SIGNALING;NA;NA
795;VIBAE_v3_B10800;128	480510380146;1	18630706198868;0	470144047743629;2	52328423103972;0	011626438566267;0	0212103946817032;fCDS;3;774456;774701;pseudo;;fragment of putative Acriflavin resistance protein (part 1);153	3;05BZS;V;Defense mechanisms;CELLULAR PROCESSES AND SIGNALING;Significant;Up
796;VIBAE_v3_B10801;605	710511536893;0	555390217263191;0	27048117445523;2	05334148811572;0	0400394697871413;0	0621071834911736;fCDS;3;774744;777617;pseudo;;fragment of putative Acriflavin resistance protein (part 2);1649	8;05BZS;V;Defense mechanisms;CELLULAR PROCESSES AND SIGNALING;NA;NA
797;VIBAE_v3_B10802;288	231958097357;0	29338781188703;0	317965293764476;0	922703885111274;0	356161540653178;0	41658357955102;CDS;-3;777678;778580;no;;conserved exported protein of unknown function;332;065GG;S;Function unknown;POORLY CHARACTERIZED;NA;NA
798;VIBAE_v3_B10803;648	871477537039;0	336882628149997;0	284964318263268;1	18219231868449;0	237129399800977;0	293866312753062;CDS;2;778874;780994;no;nrdD;anaerobic ribonucleoside-triphosphate reductase;1373	6;05CJD;F;Nucleotide transport and metabolism;METABOLISM;NA;NA
799;VIBAE_v3_B10804;120	711546087734;1	167725179821;0	40300848957348;2	89752005238611;0	00376125692828685;0	00789807337926766;CDS;2;781016;781483;no;nrdG;Anaerobic ribonucleoside-triphosphate reductase-activating protein;299	7;08RDD;O;Posttranslational modification	protein turnover	chaperones;CELLULAR PROCESSES AND SIGNALING;Significant;Up
800;VIBAE_v3_B10805;630	873262258729;-1	67434782685885;0	352403048854576;-4	75122968516029;2	02183312197754e-06;1	18506605258768e-05;CDS;1;781546;782727;no;tyrB;aromatic amino acid aminotransferase;736	1;05CGF;E;Amino acid transport and metabolism;METABOLISM;Significant;Down
801;VIBAE_v3_B10806;935	112026977142;-1	60345157992296;0	340111202928296;-4	71449210175241;2	42314402768568e-06;1	39297496646491e-05;CDS;2;782756;783379;no;;Conserved lipoprotein of unknown function;322	4;05JCI;O;Posttranslational modification	protein turnover	chaperones;CELLULAR PROCESSES AND SIGNALING;Significant;Down
802;VIBAE_v3_B10807;578	222243106086;-0	983050557400342;0	315826543408531;-3	11262804826616;0	00185429554019791;0	00433774557614771;CDS;-3;783573;785324;no;fruA;"Fused fructose-specific PTS enzymes: IIB component ; IIC components";969	1;05DM4;G;Carbohydrate transport and metabolism;METABOLISM;Significant;Down
803;VIBAE_v3_B10808;233	082951162055;-0	453078015778495;0	313462827279869;-1	44539631608048;0	148346597588796;0	194495774094333;CDS;-3;785343;786296;no;fruK;Fructose-1-phosphate kinase;565	8;05DE4;G;Carbohydrate transport and metabolism;METABOLISM;NA;NA
804;VIBAE_v3_B10809;342	659261683545;0	526581446844574;0	295750817694181;1	78049024834508;0	0749957638333899;0	106645352240142;CDS;-2;786307;787443;no;fruB;"Fused fructose-specific PTS enzymes: IIA component ; HPr component";612	5;05DTZ;G;Carbohydrate transport and metabolism;METABOLISM;NA;NA
805;VIBAE_v3_B10810;174	458727747899;1	09696823964552;0	378181878883218;2	90063670656271;0	00372405356213365;0	00782780721121514;CDS;1;787756;788739;no;;Transcriptional regulator FruR;555	8;07B7Y;K;Transcription;INFORMATION STORAGE AND PROCESSING;Significant;Up
806;VIBAE_v3_B10811;635	867033477986;-1	30124667842405;0	372537028121915;-3	49293246092629;0	000477747324435315;0	00138460703099847;CDS;2;788846;789988;no;sbcD;Exonuclease SbcD;672	9;07RH8;L;Replication	recombination and repair;INFORMATION STORAGE AND PROCESSING;Significant;Down
807;VIBAE_v3_B10812;1063	25913322454;-0	300169459507742;0	289253074370157;-1	03773991049656;0	299391158815226;0	357577625468528;CDS;1;789988;793029;no;sbcC;Exonuclease sbcCD subunit C;1237	6;05EYH;L;Replication	recombination and repair;INFORMATION STORAGE AND PROCESSING;NA;NA
808;VIBAE_v3_B10813;654	108996649504;1	14635535820359;0	444682698789084;2	57791760580123;0	00993976955430403;0	0184469780863691;CDS;1;793192;795243;no;cqsS;CAI-1 autoinducer sensor kinase/phosphatase cqsS;1071	6;08MGY;T;Signal transduction mechanisms;CELLULAR PROCESSES AND SIGNALING;Significant;Up
809;VIBAE_v3_B10814;267	848383521994;2	37395926733532;0	644806968863642;3	68165882499534;0	000231721365313582;0	000756870140911957;CDS;-3;795303;796484;no;cqsA;CAI-1 autoinducer synthase	8-amino-7-oxononanoate synthase;675	2;07KBT;E;Amino acid transport and metabolism;METABOLISM;Significant;Up
810;VIBAE_v3_B10815;266	079716631349;0	775074746388726;0	317787136395335;2	43897457644262;0	0147290044519411;0	0260858584982537;CDS;-2;796690;797643;no;;putative tellurite resistance protein	permease;541	2;08NKP;P;Inorganic ion transport and metabolism;METABOLISM;Significant;Up
811;VIBAE_v3_B10816;329	93834500254;1	13321167052489;0	308317551505488;3	67546921993742;0	000237412664661755;0	000773809970100814;CDS;-2;797809;799206;no;clcA;Chloride channel	voltage-gated;859	8;05CMQ;P;Inorganic ion transport and metabolism;METABOLISM;Significant;Up
812;VIBAE_v3_B10817;429	988095480325;-0	556152457480323;0	329203698166684;-1	68938702869227;0	0911452851407291;0	126851685505138;CDS;2;799679;800665;no;;putative GTPase;619;05CKI;S;Function unknown;POORLY CHARACTERIZED;NA;NA
813;VIBAE_v3_B10818;685	211879559759;-1	20197598884941;0	327971967742203;-3	6648741571542;0	000247460229071238;0	00080098238890509;CDS;-3;800736;801680;no;rbgA;50S ribosomal subunit maturation GTPase RbgA;583	2;05C9W;K;Transcription;INFORMATION STORAGE AND PROCESSING;Significant;Down
814;VIBAE_v3_B10819;37	1382808493259;1	61976198936138;0	686894225074425;2	35809522082659;0	0183689804837501;0	0316615252572052;CDS;3;802209;802394;no;;protein of unknown function;94	4;06EXY;S;Function unknown;POORLY CHARACTERIZED;Significant;Up
815;VIBAE_v3_B10820;35	2403351851756;1	01536383814089;0	689971684161725;1	47160218520344;0	141128335136883;0	186198638886461;NA;NA;NA;NA;NA;NA;NA;NA;NA;NA;NA;NA;NA;NA
816;VIBAE_v3_B10821;450	382596794998;1	02899592091851;0	327453568949574;3	1424177913815;0	00167558758659455;0	00397975825760398;CDS;-1;802844;803944;no;tnp;transposase;562	4;0600T;L;Replication	recombination and repair;INFORMATION STORAGE AND PROCESSING;Significant;Up
817;VIBAE_v3_B10822;48	2440694079567;2	0631624888303;0	656138817237114;3	14439937804308;0	00166428135002607;0	00395739627832904;NA;NA;NA;NA;NA;NA;NA;NA;NA;NA;NA;NA;Significant;Up
818;VIBAE_v3_B10823;182	841606397788;1	78564828469157;0	765681557854598;2	33210303470658;0	0196952714487908;0	0337115382467033;NA;NA;NA;NA;NA;NA;NA;NA;NA;NA;NA;NA;Significant;Up
819;VIBAE_v3_B10824;17	2133624694816;1	79924548601654;0	858438847489111;2	09595067986408;0	0360865662870909;0	056925096084235;NA;NA;NA;NA;NA;NA;NA;NA;NA;NA;NA;NA;NA;NA
820;VIBAE_v3_B10825;224	330764002285;1	7987357747009;0	491868126203431;3	65694721588234;0	000255236913763752;0	000821666526231771;CDS;2;804959;806074;no;;putative glycoporin;568	2;0884M;S;Function unknown;POORLY CHARACTERIZED;Significant;Up
821;VIBAE_v3_B10826;378	179916432049;-0	477993033742039;0	367627547734243;-1	30021005413767;0	193528985636829;0	245727792745792;CDS;-2;806179;806910;no;;Putative carboxymethylenebutenolidase;389;07V7T;Q;Secondary metabolites biosynthesis	transport and catabolism;METABOLISM;NA;NA
822;VIBAE_v3_B10827;22	4651540499992;2	39357679364757;0	89231241228885;2	68244256236206;0	00730867011341455;0	0141343735788539;NA;NA;NA;NA;NA;NA;NA;NA;NA;NA;NA;NA;Significant;Up
823;VIBAE_v3_B10828;443	897507502381;1	3098117894786;0	442396650049121;2	96071814588371;0	00306922678067368;0	00665874239353;CDS;2;807197;807856;no;;Conserved exported protein of unknown function;307;06ZA2;S;Function unknown;POORLY CHARACTERIZED;Significant;Up
824;VIBAE_v3_B10829;193	382572827999;-0	765469982700641;0	370990373049266;-2	06331494914287;0	0390827146619886;0	0608939541550343;NA;NA;NA;NA;NA;NA;NA;NA;NA;NA;NA;NA;NA;NA
825;VIBAE_v3_B10830;363	974608011534;1	64126815922691;0	432903924933232;3	7912988649388;0	000149861487085622;0	000524828722555088;CDS;1;808711;810549;no;secD;Protein translocase auxillary subunit SecD;1007	7;07QN8;U;Intracellular trafficking	secretion	and vesicular transport;CELLULAR PROCESSES AND SIGNALING;Significant;Up
826;VIBAE_v3_B10831;257	078108669656;1	03702303411076;0	349823279341003;2	96441973805832;0	00303254339145493;0	00659282810038383;CDS;3;810552;811454;no;secF;Preprotein translocase subunit SecF;482	6;COG0341;U;Intracellular trafficking	secretion	and vesicular transport;CELLULAR PROCESSES AND SIGNALING;Significant;Up
827;VIBAE_v3_B10832;114	420140748882;1	64620971254618;0	668946584205462;2	46089860000026;0	0138589529024714;0	0247333551798902;CDS;2;811790;812398;no;;Outer membrane protein;200	3;06BIB;M;Cell wall/membrane/envelope biogenesis;CELLULAR PROCESSES AND SIGNALING;Significant;Up
828;VIBAE_v3_B10833;532	533995798518;-0	159717489193473;0	297184766893086;-0	537434979804775;0	590967186412519;0	644733491954221;CDS;3;812484;814136;no;;ABC-type uncharacterized transport system	periplasmic component;544	7;05KNR;K;Transcription;INFORMATION STORAGE AND PROCESSING;NA;NA
829;VIBAE_v3_B10834;318	389228650543;-2	00406239797391;0	409232789877006;-4	89712077709174;9	72510696553475e-07;6	06551008208091e-06;CDS;-3;814329;814907;no;napC;Cytochrome c-type protein napC;395	6;05CUW;C;Energy production and conversion;METABOLISM;Significant;Down
830;VIBAE_v3_B10835;314	19252242863;-3	14185257253898;0	441426101335878;-7	11750520195986;1	09898073311449e-12;1	69713445316757e-11;CDS;-3;814941;815396;no;napB;Diheme cytochrome c napB;273	1;05IYZ;C;Energy production and conversion;METABOLISM;Significant;Down
831;VIBAE_v3_B10836;2264	98908808524;-2	72257757792899;0	376916575004924;-7	22328960432008;5	07447850674376e-13;8	32811472577359e-12;CDS;-2;815470;817959;no;napA;Periplasmic nitrate reductase;1667	9;07QIW;C;Energy production and conversion;METABOLISM;Significant;Down
832;VIBAE_v3_B10837;126	07064663403;-1	5188603872105;0	396251606000021;-3	83307061526564;0	000126553605827564;0	000452656401573613;CDS;-3;817956;818261;no;;putative Protein napD;166	8;069YB;P;Inorganic ion transport and metabolism;METABOLISM;Significant;Down
833;VIBAE_v3_B10838;140	535052451794;-0	00873051503379721;0	348693816366536;-0	0250377684490395;0	980024838177053;0	984022060405702;CDS;-1;818264;818758;no;napF;Ferredoxin-type protein NapF homolog;273	1;08ZNS;C;Energy production and conversion;METABOLISM;NA;NA
834;VIBAE_v3_B10839;436	159741059517;1	00567325356891;0	299708017154623;3	35551001643732;0	000792187876919002;0	00214444130977104;CDS;3;819009;820727;no;;putative nitrate/nitrite sensor protein NarQ;866	3;05BZU;T;Signal transduction mechanisms;CELLULAR PROCESSES AND SIGNALING;Significant;Up
835;VIBAE_v3_B10840;214	214686172558;-0	42664224847698;0	334904462479435;-1	27392225627085;0	202690969905682;0	25604035890591;CDS;1;820714;821346;no;narP;Nitrate/nitrite response regulator protein narP;333	6;05WH1;T;Signal transduction mechanisms;CELLULAR PROCESSES AND SIGNALING;NA;NA
836;VIBAE_v3_B10841;719	916078080645;-0	733848638993092;0	352207979621585;-2	08356619228657;0	0371996448896293;0	0583728960866512;CDS;-3;821406;822773;no;dcuC;putative anaerobic C4-dicarboxylate transporter DcuC;789	6;05CEE;C;Energy production and conversion;METABOLISM;NA;NA
837;VIBAE_v3_B10842;1054	23793250333;-1	78616860624479;0	331685361244502;-5	38512944780858;7	23925290614395e-08;5	5691679066567e-07;CDS;-1;823070;824197;no;;Acyl-CoA desaturase;670	6;05DRE;I;Lipid transport and metabolism;METABOLISM;Significant;Down
838;VIBAE_v3_B10843;687	196770917516;-2	29210071951399;0	407014776392428;-5	63149264464058;1	78656596758567e-08;1	48939812237969e-07;CDS;1;824374;824907;no;;Putative acetyltransferase;342	8;05NQ7;S;Function unknown;POORLY CHARACTERIZED;Significant;Down
839;VIBAE_v3_B10844;294	372375666187;-3	5193634437452;0	480546885923712;-7	32366299071992;2	41292205324365e-13;4	20753283034362e-12;CDS;-3;825033;825299;no;hlx;Exported hemolysin;107	8;06A6I;S;Function unknown;POORLY CHARACTERIZED;Significant;Down
840;VIBAE_v3_B10844;294	372375666187;-3	5193634437452;0	480546885923712;-7	32366299071992;2	41292205324365e-13;4	20753283034362e-12;CDS;-3;825033;825299;no;hlx;Exported hemolysin;107	8;06A6I;S;Virulence;POORLY CHARACTERIZED;Significant;Down
841;VIBAE_v3_B10845;44	7630338100377;2	29495532890744;0	627157563773985;3	65929626216627;0	000252908822216465;0	000815426364388217;NA;NA;NA;NA;NA;NA;NA;NA;NA;NA;NA;NA;Significant;Up
842;VIBAE_v3_B10846;437	73649454891;-0	920877287748465;0	304185387640323;-3	02735543903685;0	00246703682975109;0	00553892120842722;CDS;2;825527;826474;no;;putative exopolyphosphatase;571	6;COG0618;S;Function unknown;POORLY CHARACTERIZED;Significant;Down
843;VIBAE_v3_B10847;151	10924408037;0	754077009666665;0	345796692765055;2	1806946840264;0	0292060065045603;0	0474852902958759;CDS;2;826580;827098;no;;putative NTP pyrophosphohydrolase	Nudix hydrolase superfamily;325	5;08RT8;S;Function unknown;POORLY CHARACTERIZED;Significant;Up
844;VIBAE_v3_B10848;48	0086662153585;0	309473261941647;0	442995361601625;0	698592555964387;0	484806697150588;0	544675443644352;CDS;-3;827121;827306;no;;protein of unknown function;70	5;05EQU;L;Replication	recombination and repair;INFORMATION STORAGE AND PROCESSING;NA;NA
845;VIBAE_v3_B10849;312	059634494516;-1	84680598515043;0	398630633104662;-4	63287522779399;3	60621901895437e-06;1	98058091789029e-05;NA;NA;NA;NA;NA;NA;NA;NA;NA;NA;NA;NA;Significant;Down
846;VIBAE_v3_B10850;417	910005455617;-1	26007067203941;0	318835111803768;-3	95210761108061;7	74658882335629e-05;0	000293654657841903;CDS;3;827820;828659;no;;Putative R-3-hydroxydecanoyl-ACP:CoA transacylase;374;6266;S;Function unknown;POORLY CHARACTERIZED;Significant;Down
847;VIBAE_v3_B10851;225	966347649018;0	844791484812254;0	356083032469388;2	37245644352593;0	0176702464085113;0	0306211102358675;CDS;-1;828755;829639;no;;conserved protein of unknown function;387	5;06QZJ;S;Function unknown;POORLY CHARACTERIZED;Significant;Up
848;VIBAE_v3_B10852;666	702948643967;-0	702965269979816;0	332108025094442;-2	11667655360003;0	0342873080550454;0	0543943837037017;CDS;3;829944;831761;no;;Putative ABC-type oligopeptide/dipeptide transport system	substrate-binding periplasmic component;1055;5.00E+43;E;Amino acid transport and metabolism;METABOLISM;NA;NA
849;VIBAE_v3_B10853;197	85280234113;0	845638484326247;0	378921905489234;2	23169595654393;0	025635064677459;0	0424377949664423;CDS;3;831771;832856;no;;putative ABC-type dipeptide/oligopeptide/nickel transport systems	permease component;658	3;08I5X;P;Inorganic ion transport and metabolism;METABOLISM;Significant;Up
850;VIBAE_v3_B10854;430	980865763802;1	80539358920424;0	438406347718017;4	11808268425317;3	82037632532098e-05;0	00015940453560786;CDS;2;832856;833899;no;;putative ABC-type dipeptide/oligopeptide/nickel transport system	permease component;622	5;08IYQ;P;Inorganic ion transport and metabolism;METABOLISM;Significant;Up
851;VIBAE_v3_B10855;554	047299208056;0	544750419003223;0	275856006012892;1	97476367064404;0	048294973590004;0	0729655106404934;CDS;1;833896;835491;no;;putative ABC-type dipeptide/oligopeptide/nickel transport system	duplicated ATPase component;882	5;08JQ5;S;Function unknown;POORLY CHARACTERIZED;NA;NA
852;VIBAE_v3_B10856;271	690332003354;0	409675800096984;0	315869488664671;1	29697807100292;0	194638732123492;0	246986990277991;CDS;-2;835510;836301;no;;conserved protein of unknown function;391;05EPM;T;Signal transduction mechanisms;CELLULAR PROCESSES AND SIGNALING;NA;NA
853;VIBAE_v3_B10857;298	707809009767;-0	28653570963031;0	376321731915293;-0	761411540524071;0	446411296539175;0	506707696234458;NA;NA;NA;NA;NA;NA;NA;NA;NA;NA;NA;NA;NA;NA
854;VIBAE_v3_B10858;98	930996174872;1	60300413801686;0	503932215785104;3	18099158538505;0	00146771892656229;0	00358157650592605;CDS;2;837518;837763;no;;conserved protein of unknown function;106	3;05VVN;S;Function unknown;POORLY CHARACTERIZED;Significant;Up
855;VIBAE_v3_B10860;156	289610087827;-0	253056783759647;0	357218503563896;-0	708408946443005;0	478691338292193;0	538672560030339;CDS;2;837917;838456;no;;putative cytochrome b561;304	7;05DS1;C;Energy production and conversion;METABOLISM;NA;NA
856;VIBAE_v3_B10861;265	744025098093;-1	04385289636515;0	364951075969446;-2	86025433297407;0	00423301377167748;0	00874391048098235;CDS;1;838453;839022;no;;YceI-like protein	lipid/polyisoprenoid-binding protein;339	7;08YYC;S;Function unknown;POORLY CHARACTERIZED;Significant;Down
857;VIBAE_v3_B10862;745	874703393045;-0	932227321748613;0	286350245974581;-3	25554922635326;0	00113173275718387;0	00288622887801006;CDS;-3;839178;840956;no;;putative Methyl-accepting chemotaxis protein;818	9;07W49;S;Function unknown;POORLY CHARACTERIZED;Significant;Down
858;VIBAE_v3_B10863;115	258301740445;1	71396443220797;0	551798716930773;3	10614066256156;0	00189546526793234;0	00441923239348013;fCDS;2;841115;841618;pseudo;;fragment of putative Beta-phosphoglucomutase hydrolase (part 1);238;07VXZ;G;Carbohydrate transport and metabolism;METABOLISM;Significant;Up
859;VIBAE_v3_B10864;9	53855924484503;0	837996296991118;0	95415510888218;0	878260032556819;0	379802620063265;0	441517985356721;fCDS;3;841581;841712;pseudo;;fragment of putative Beta-phosphoglucomutase hydrolase (part 2);75	5;07VXZ;G;Carbohydrate transport and metabolism;METABOLISM;NA;NA
860;VIBAE_v3_B10865;221	146326407065;-1	38078377751441;0	389943677103391;-3	54098260490143;0	0003986398591847;0	00119849699043676;CDS;-2;841744;842217;no;;putative Domain amino terminal to FKBP-type peptidyl-prolyl isomerase;266	2;08V7V;O;Posttranslational modification	protein turnover	chaperones;CELLULAR PROCESSES AND SIGNALING;Significant;Down
861;VIBAE_v3_B10866;225	211198663314;0	364250487722136;0	324553445417914;1	12231280507007;0	26172946354281;0	319247392866995;CDS;-1;842234;842860;no;;conserved exported protein of unknown function;311	2;11YEN;S;Function unknown;POORLY CHARACTERIZED;NA;NA
862;VIBAE_v3_B10867;1233	91550751402;-2	65534946596505;0	378395151704637;-7	01739822511715;2	26037693101337e-12;3	30757953017166e-11;CDS;3;843015;843629;no;;Outer membrane protein;353	2;COG2885;M;Cell wall/membrane/envelope biogenesis;CELLULAR PROCESSES AND SIGNALING;Significant;Down
863;VIBAE_v3_B10868;2901	11454753124;-3	43970635113384;0	401354998056362;-8	57023425095309;1	03274745955515e-17;4	69787838938945e-16;CDS;-2;843721;845715;no;tktA;transketolase 1;1266	9;05CV1;G;Carbohydrate transport and metabolism;METABOLISM;Significant;Down
864;VIBAE_v3_B10869;2292	60445667444;-3	72418417687386;0	453057475358426;-8	22011417851027;2	03309525804016e-16;6	53463838832803e-15;CDS;-2;845794;846744;no;talB;transaldolase B;600	1;05CW3;G;Carbohydrate transport and metabolism;METABOLISM;Significant;Down
865;VIBAE_v3_B10870;89	1614150970661;-1	2521895096714;0	387094473802506;-3	23484212360589;0	00121710008827657;0	00307384333014918;NA;NA;NA;NA;NA;NA;NA;NA;NA;NA;NA;NA;Significant;Down
866;VIBAE_v3_B10871;636	012845743789;-1	65698019390421;0	355842703702863;-4	65649618964179;3	21636229664767e-06;1	79234037436358e-05;CDS;2;847202;848200;no;;putative DeoR	Transcriptional regulator;620	2;05DKT;K;Transcription;INFORMATION STORAGE AND PROCESSING;Significant;Down
867;VIBAE_v3_B10872;277	456570509241;-0	500624394596747;0	317399709057468;-1	5772679694111;0	114733879240779;0	155543014131085;CDS;-3;848289;849119;no;;Rhodanese-related sulfurtransferase;418	3;05KHC;P;Inorganic ion transport and metabolism;METABOLISM;NA;NA
868;VIBAE_v3_B10873;201	098744411459;0	625006385442601;0	310365678042158;2	01377416918408;0	044033248879058;0	0674274228169987;CDS;-2;849259;850020;no;moeB;Molybdopterin biosynthesis protein moeB;410	6;05D06;H;Coenzyme transport and metabolism;METABOLISM;NA;NA
869;VIBAE_v3_B10874;483	717305475148;-1	44718938409106;0	350327560219469;-4	13096070199112;3	61250339941843e-05;0	000152249010338027;CDS;-3;850029;851264;no;moeA;molybdopterin biosynthesis protein;754	6;05CVM;H;Coenzyme transport and metabolism;METABOLISM;Significant;Down
870;VIBAE_v3_B10875;383	471455115687;-0	40967083272617;0	335834408247344;-1	21985961731606;0	222518096607434;0	27780145980868;CDS;2;851417;852070;no;folE;GTP cyclohydrolase I;407	1;05EUJ;H;Coenzyme transport and metabolism;METABOLISM;NA;NA
871;VIBAE_v3_B10876;320	547510793032;-0	00988919124583616;0	29674306301803;-0	0333257706018734;0	97341480320185;0	978505271676767;CDS;-1;852152;853285;no;msrAB;"Peptide methionine sulfoxide reductase msrA/msrB [Includes: Peptide methionine sulfoxide reductase msrA ; Peptide methionine sulfoxide reductase msrB]";675	2;05E0X;O;Posttranslational modification	protein turnover	chaperones;CELLULAR PROCESSES AND SIGNALING;NA;NA
872;VIBAE_v3_B10877;485	970445863446;0	108864225605095;0	322565511044832;0	337494933207427;0	735743831050375;0	777940356984795;CDS;-3;853422;855170;no;fhs;Formate--tetrahydrofolate ligase;976	5;05CKU;F;Nucleotide transport and metabolism;METABOLISM;NA;NA
873;VIBAE_v3_B10878;262	887036925649;-0	331712290505554;0	301408107399272;-1	10054203043098;0	271096027276265;0	328851267869904;CDS;2;855425;856099;no;yjjG;Pyrimidine 5'-nucleotidase YjjG;404	8;05PAD;S;Function unknown;POORLY CHARACTERIZED;NA;NA
874;VIBAE_v3_B10879;237	884912890166;-0	816052216938102;0	361718953092468;-2	25603941944809;0	0240681625213243;0	0401295857178256;CDS;2;856235;856939;no;phnR;repressor protein PhnR;366	7;06S9K;K;Transcription;INFORMATION STORAGE AND PROCESSING;Significant;Down
875;VIBAE_v3_B10880;19	4895687433289;1	05727161794915;0	675832368328071;1	56439920237132;0	117723847919626;0	158978478071518;NA;NA;NA;NA;NA;NA;NA;NA;NA;NA;NA;NA;NA;NA
876;VIBAE_v3_B10881;49	0636406100536;1	07862698375273;0	560566896201553;1	92417174660436;0	0543330593174819;0	0809195207272817;fCDS;-3;857184;857498;pseudo;;fragment of putative Bacterial regulator	LysR family (part 2);172	9;05ETT;K;Transcription;INFORMATION STORAGE AND PROCESSING;NA;NA
877;VIBAE_v3_B10882;180	550280037981;1	75856963092606;0	506090196283034;3	47481465525677;0	000511206429779685;0	00146433874649417;CDS;3;857721;858158;no;tnpA;transposase;283	5;08RS6;L;Replication	recombination and repair;INFORMATION STORAGE AND PROCESSING;Significant;Up
878;VIBAE_v3_B10883;551	5017333005;-2	32527813945251;0	390256726545748;-5	95832943107498;2	54829430140439e-09;2	39116853169896e-08;fCDS;-2;858223;858762;pseudo;;fragment of putative Bacterial regulator	LysR family (part 1);344	7;05ETT;K;Transcription;INFORMATION STORAGE AND PROCESSING;Significant;Down
879;VIBAE_v3_B10885;243	389864619429;1	8434100180173;0	529581326109481;3	48088183463668;0	000499765919935662;0	00143747104806237;CDS;2;858854;859780;no;;conserved membrane protein of unknown function;477	6;06A7V;S;Function unknown;POORLY CHARACTERIZED;Significant;Up
880;VIBAE_v3_B10886;383	283529815642;1	25432914737994;0	365841142401539;3	42861696512859;0	000606665061902683;0	00169779019079337;CDS;2;859868;860755;no;;transposase;496	5;06P6C;L;Replication	recombination and repair;INFORMATION STORAGE AND PROCESSING;Significant;Up
881;VIBAE_v3_B10887;36	9883245397264;1	41522416133093;0	686301303428496;2	06210326901759;0	0391979052013029;0	0610279885667606;CDS;2;860801;860989;no;;conserved protein of unknown function;127	5;05QQN;L;Replication	recombination and repair;INFORMATION STORAGE AND PROCESSING;NA;NA
882;VIBAE_v3_B10888;413	515550496303;-0	920652181646514;0	367425638732924;-2	50568301336131;0	0122215131651056;0	0221511617998991;CDS;1;861049;862221;no;;conserved protein of unknown function;646	7;05E5H;L;Replication	recombination and repair;INFORMATION STORAGE AND PROCESSING;Significant;Down
883;VIBAE_v3_B10889;176	674859990147;0	372060565435403;0	370538029931216;1	00410898580227;0	315326084684887;0	374153576525731;CDS;1;862237;862602;no;;transposase (fragment);220	7;COG3436;L;Replication	recombination and repair;INFORMATION STORAGE AND PROCESSING;NA;NA
884;VIBAE_v3_B10890;204	242640726592;0	36180764997059;0	362889052107901;0	99702001994541;0	318754792493513;0	377579622582891;CDS;-2;862732;863148;no;;conserved protein of unknown function;161	4;07MHU;S;Function unknown;POORLY CHARACTERIZED;NA;NA
885;VIBAE_v3_B10891;173	035263131106;0	576368323588818;0	42068725741628;1	37006365994701;0	170667030460186;0	219766622300271;CDS;-1;863297;863743;no;;conserved protein of unknown function;68	6;06H0U;S;Function unknown;POORLY CHARACTERIZED;NA;NA
886;VIBAE_v3_B10892;226	882846780248;0	903171251561238;0	391566753714313;2	30655754860176;0	0210794984284524;0	0357321317320154;NA;NA;NA;NA;NA;NA;NA;NA;NA;NA;NA;NA;Significant;Up
887;VIBAE_v3_B10893;224	196971172152;1	37980450469257;0	464678969289134;2	96937153580114;0	00298409555274196;0	00651117825246356;CDS;-1;864410;864994;no;;Membrane protein;315	5;05YG7;K;Transcription;INFORMATION STORAGE AND PROCESSING;Significant;Up
888;VIBAE_v3_B10894;169	577890929211;0	137034533662654;0	351783239373874;0	389542531663978;0	696874854511378;0	742469772436385;CDS;-1;865145;865636;no;;conserved protein of unknown function;256	1;07C01;S;Function unknown;POORLY CHARACTERIZED;NA;NA
889;VIBAE_v3_B10895;20	2206845309654;0	630120300900126;0	620701658035967;1	01517418673242;0	310022803013413;0	368592451878162;NA;NA;NA;NA;NA;NA;NA;NA;NA;NA;NA;NA;NA;NA
890;VIBAE_v3_B10896;600	018015959505;-0	579886479657665;0	334576797990271;-1	73319394273875;0	0830612032851679;0	116648032130345;CDS;-2;866023;867576;no;;putative transposase (IS66);866	7;05E5H;L;Replication	recombination and repair;INFORMATION STORAGE AND PROCESSING;NA;NA
891;VIBAE_v3_B10897;53	9164329202602;1	30705466208212;0	607139110425111;2	15280919914208;0	031333676881539;0	0503271535152354;CDS;-3;867636;867989;no;;conserved protein of unknown function;230	7;05QQN;L;Replication	recombination and repair;INFORMATION STORAGE AND PROCESSING;NA;NA
892;VIBAE_v3_B10898;53	4988056987129;1	33426448840544;0	499379479864019;2	67184484386255;0	00754355189356285;0	0145148343331313;CDS;-1;867986;868306;no;;conserved protein of unknown function;181	8;0686W;S;Function unknown;POORLY CHARACTERIZED;Significant;Up
893;VIBAE_v3_B10899;69	8174435318157;1	91466147517129;0	500859816988288;3	82274922089839;0	000131971982270381;0	000468847831750038;CDS;1;868477;868824;no;;conserved protein of unknown function;204	1;05QQN;L;Replication	recombination and repair;INFORMATION STORAGE AND PROCESSING;Significant;Up
894;VIBAE_v3_B10900;247	264502040084;1	01309054896987;0	314877362214877;3	217413096463;0	00129352206920779;0	00321842441119775;CDS;3;868911;870434;no;;transposase;935	6;05E5H;L;Replication	recombination and repair;INFORMATION STORAGE AND PROCESSING;Significant;Up
895;VIBAE_v3_B10901;57	0751631662217;1	4077285589702;0	684871824655484;2	05546280090926;0	0398343250871475;0	0618348110125045;NA;NA;NA;NA;NA;NA;NA;NA;NA;NA;NA;NA;NA;NA
896;VIBAE_v3_B10902;51	605610916519;0	969403425912677;0	60830048960584;1	59362591758034;0	111019845961217;0	151292105290685;NA;NA;NA;NA;NA;NA;NA;NA;NA;NA;NA;NA;NA;NA
897;VIBAE_v3_B10903;63	4226791387277;0	242069566026244;0	545733060481146;0	443567713879792;0	657355152606954;0	706842578021609;NA;NA;NA;NA;NA;NA;NA;NA;NA;NA;NA;NA;NA;NA
898;VIBAE_v3_B10904;70	1018783816401;1	49051016784842;0	585410210358811;2	54609527041706;0	0108935453082959;0	0200242318035409;NA;NA;NA;NA;NA;NA;NA;NA;NA;NA;NA;NA;Significant;Up
899;VIBAE_v3_B10905;273	965686287156;0	853185591835435;0	342686817356237;2	48969481352565;0	0127852827919702;0	0230333226364164;NA;NA;NA;NA;NA;NA;NA;NA;NA;NA;NA;NA;Significant;Up
900;VIBAE_v3_B10906;101	124551493015;0	0863921136669965;0	419408497831285;0	205985606189957;0	836802154807486;0	865978491065611;CDS;-2;873331;873648;no;;CcdB protein;165	6;05XR3;S;Function unknown;POORLY CHARACTERIZED;NA;NA
901;VIBAE_v3_B10907;83	2145348227305;-0	989494557572798;0	441978791953781;-2	23878289091363;0	0251700460295804;0	0417671065161752;CDS;-3;873648;873893;no;;CcdB antidote CcdA;127	5;060A4;S;Function unknown;POORLY CHARACTERIZED;Significant;Down
902;VIBAE_v3_B10908;64	9882201220764;-0	248988569444933;0	546311925963863;-0	455762646963344;0	648560667250726;0	69846278755643;CDS;-3;874068;874367;no;parE;ParE1;202	6;05VV5;S;Function unknown;POORLY CHARACTERIZED;NA;NA
903;VIBAE_v3_B10909;67	1799050861072;-1	23693099830565;0	506117729060788;-2	44395903814918;0	0145270758072082;0	0257937260301937;CDS;-1;874364;874606;no;parD;Antitoxin ParD;148	3;05X54;K;Transcription;INFORMATION STORAGE AND PROCESSING;Significant;Down
904;VIBAE_v3_B10910;386	191795552094;1	64674883784203;0	504773852228564;3	26234972467706;0	00110492737981855;0	00282993946422315;NA;NA;NA;NA;NA;NA;NA;NA;NA;NA;NA;NA;Significant;Up
905;VIBAE_v3_B10911;213	27744030184;0	467951269308272;0	370382994257305;1	26342536391718;0	20643635362895;0	260221728896734;CDS;1;875539;876075;no;;protein of unknown function;72	8;07JTS;K;Transcription;INFORMATION STORAGE AND PROCESSING;NA;NA
906;VIBAE_v3_B10912;194	548784446729;0	329751600658787;0	332900487588445;0	990541056420586;0	321909731912839;0	380562776286789;CDS;-1;876053;876814;no;;conserved protein of unknown function;498;05GR1;L;Replication	recombination and repair;INFORMATION STORAGE AND PROCESSING;NA;NA
907;VIBAE_v3_B10913;50	1796078392197;1	15580423687995;0	526554771248272;2	19503136234043;0	0281613481029433;0	0460372038323507;CDS;-1;876950;877096;no;;protein of unknown function;91	7;05GR1;L;Replication	recombination and repair;INFORMATION STORAGE AND PROCESSING;Significant;Up
908;VIBAE_v3_B10914;419	400449045059;-1	27337553829483;0	351411446761528;-3	62360290203911;0	000290527541045727;0	000921802698465783;CDS;-3;877407;878882;no;;Di-/tripeptide transporter;805	8;08P7S;P;Inorganic ion transport and metabolism;METABOLISM;Significant;Down
909;VIBAE_v3_B10915;339	193023507522;-0	361943939664626;0	316067617476166;-1	14514717627446;0	252148195852391;0	309273212087414;CDS;1;879190;880101;no;;conserved protein of unknown function;312;COG1434;S;Function unknown;POORLY CHARACTERIZED;NA;NA
910;VIBAE_v3_B10916;1116	89305410873;-1	90744847980717;0	344885556340065;-5	53067081164275;3	19008489252907e-08;2	56740486062195e-07;CDS;-3;880209;881660;no;;putative Formate/nitrite transporter fused with CBS domain;855	9;05TMB;P;Inorganic ion transport and metabolism;METABOLISM;Significant;Down
911;VIBAE_v3_B10917;515	39111410026;-0	673220049973943;0	306062213945877;-2	19961831058633;0	027833986952606;0	0456089410323634;CDS;1;881911;882816;no;;putative Bacterial regulatory protein	LysR;573	2;08KU4;K;Transcription;INFORMATION STORAGE AND PROCESSING;Significant;Down
912;VIBAE_v3_B10918;186	162985027338;0	0468414343919182;0	423219754841392;0	110678752246508;0	911871095696102;0	928963129378818;CDS;1;883036;883527;no;;conserved hypothetical protein;287;08UQ5;S;Function unknown;POORLY CHARACTERIZED;NA;NA
913;VIBAE_v3_B10919;943	615075189473;-1	74031334864317;0	334457436891164;-5	20339258956137;1	95682872795257e-07;1	3740483601479e-06;CDS;-2;883693;885330;no;;putative ATP-dependent endonuclease of the OLD family;1017	7;05CPB;L;Replication	recombination and repair;INFORMATION STORAGE AND PROCESSING;Significant;Down
914;VIBAE_v3_B10920;1324	38835423545;-1	78765816172501;0	337386615114712;-5	29854499745701;1	16729112211168e-07;8	58543646052265e-07;CDS;3;885588;887330;no;;putative 5'-nucleotidase;973	4;05CGH;F;Nucleotide transport and metabolism;METABOLISM;Significant;Down
915;VIBAE_v3_B10921;231	69451574297;-1	72345989502512;0	540016544398938;-3	19149461789806;0	00141538747976646;0	00347617171527149;NA;NA;NA;NA;NA;NA;NA;NA;NA;NA;NA;NA;Significant;Down
916;VIBAE_v3_B10922;95	0538238614322;-0	0404725734510638;0	415284995333185;-0	0974573459332247;0	922363205943883;0	937526942289837;NA;NA;NA;NA;NA;NA;NA;NA;NA;NA;NA;NA;NA;NA
917;VIBAE_v3_B10923;258	990373814709;0	119550023092466;0	329414532695676;0	362916663433638;0	716667138571778;0	760459425690388;CDS;3;887853;888800;no;alx;Inner membrane protein alx;506	5;05DU1;P;Inorganic ion transport and metabolism;METABOLISM;NA;NA
918;VIBAE_v3_B10924;1188	48141537405;-4	57200083748318;0	498070662721048;-9	17942207739267;4	33411190017551e-20;4	12233143232603e-18;NA;NA;NA;NA;NA;NA;NA;NA;NA;NA;NA;NA;Significant;Down
919;VIBAE_v3_B10925;578	341236230465;-2	79758963067728;0	39492210084015;-7	08390243221572;1	40150599909036e-12;2	11743776396866e-11;CDS;-3;889506;890072;no;;putative PhnA	Uncharacterized Zn-ribbon-containing protein involved in phosphonate metabolism;370	2;COG2824;P;Inorganic ion transport and metabolism;METABOLISM;Significant;Down
920;VIBAE_v3_B10926;252	806870810349;0	749956469326358;0	306705684196494;2	44519912075021;0	0144772188126599;0	0257219586728357;CDS;2;890276;891358;no;;Membrane endopeptidase	M50 family;592	4;COG1994;S;Function unknown;POORLY CHARACTERIZED;Significant;Up
921;VIBAE_v3_B10927;422	328585323713;-1	51758691461661;0	415852921382937;-3	64933570640748;0	00026291932888203;0	000841864874805887;CDS;-1;891458;892246;no;;putative exported M48 peptidase	putative lipoprotein;421;08J2C;O;Posttranslational modification	protein turnover	chaperones;CELLULAR PROCESSES AND SIGNALING;Significant;Down
922;VIBAE_v3_B10928;109	759323278429;-0	481976523943342;0	386332113108383;-1	24757043898167;0	212188409688365;0	266509152024552;CDS;3;892452;892904;no;ybdB;Esterase ybdB;269	2;05KA0;Q;Secondary metabolites biosynthesis	transport and catabolism;METABOLISM;NA;NA
923;VIBAE_v3_B10929;57	6050415159512;-0	368737689106573;0	472482168837701;-0	780426677293795;0	435139770418955;0	495931355992191;CDS;3;892905;893138;no;;conserved hypothetical protein;122	5;07DSM;S;Function unknown;POORLY CHARACTERIZED;NA;NA
924;VIBAE_v3_B10930;445	477379452176;-0	0535962292681682;0	311641718672234;-0	171980277533181;0	863453034218898;0	888286860424309;CDS;1;893221;894909;no;;putative ABC-type uncharacterized transport system	periplasmic component;1068	1;05KNR;K;Transcription;INFORMATION STORAGE AND PROCESSING;NA;NA
925;VIBAE_v3_B10931;62	9761409199147;1	6697056698856;1	55768550153537;1	07191449637286;0	283758438430695;0	341734982685599;NA;NA;NA;NA;NA;NA;NA;NA;NA;NA;NA;NA;NA;NA
926;VIBAE_v3_B10933;460	556614185606;-1	33962829515717;0	446268142481151;-3	00184612710452;0	00268347779170633;0	00596261263235242;CDS;1;895384;896271;no;hupR;putative LysR family transcriptional regulator;533	9;05CWB;K;Transcription;INFORMATION STORAGE AND PROCESSING;Significant;Down
927;VIBAE_v3_B10934;670	884644704206;0	451236783733994;0	316392322446665;1	42619384770331;0	153812395032379;0	20090663957881;CDS;-2;896350;899037;no;;putative fused acyl-CoA synthetase and Acetyltransferase;1605	1;05CD5;C;Energy production and conversion;METABOLISM;NA;NA
928;VIBAE_v3_B10935;566	085731167628;-2	5724548099761;0	394265284158356;-6	52467998917927;6	81468720064854e-11;7	66652310072961e-10;CDS;1;899257;899826;no;;Conserved outer membrane lipoprotein of unknown function;313	9;COG3266;S;Function unknown;POORLY CHARACTERIZED;Significant;Down
929;VIBAE_v3_B10936;433	646220891369;-0	827826477993389;0	296681002996479;-2	79029149029543;0	00526606073414657;0	0105555072999949;CDS;1;900004;901005;no;;putative D-alanine--D-alanine ligase;574	7;05CPF;M;Cell wall/membrane/envelope biogenesis;CELLULAR PROCESSES AND SIGNALING;Significant;Down
930;VIBAE_v3_B10937;103	487355150841;1	70142891377942;0	464331447620986;3	66425518344004;0	000248059377774678;0	00080164362624481;fCDS;-1;900989;901558;pseudo;;fragment of putative integrase (part 2);251	5;05XQP;L;Replication	recombination and repair;INFORMATION STORAGE AND PROCESSING;Significant;Up
931;VIBAE_v3_B10938;83	9064412065843;1	49295350847545;0	812535936454068;1	83739997395161;0	0661508706757983;0	0957597349630633;fCDS;-2;901801;901950;pseudo;;fragment of putative integrase (part 1);67	4;05XQP;L;Replication	recombination and repair;INFORMATION STORAGE AND PROCESSING;NA;NA
932;VIBAE_v3_B10939;255	823263140139;-0	76591664688243;0	361695405636384;-2	11757361289906;0	0342111948765631;0	0542942171249209;NA;NA;NA;NA;NA;NA;NA;NA;NA;NA;NA;NA;NA;NA
933;VIBAE_v3_B10940;188	027777989449;-0	608868973774517;0	361400046811983;-1	68475067766463;0	0920366845186179;0	127879656278359;CDS;3;902430;902741;no;;putative Translation initiation factor SUI1;182	2;08ZJT;J;Translation	ribosomal structure and biogenesis;INFORMATION STORAGE AND PROCESSING;NA;NA
934;VIBAE_v3_B10941;256	985511332979;0	928962918807068;0	315353253299735;2	94578511268477;0	00322136110294243;0	00693487459661218;CDS;2;903089;904216;no;;RND multidrug efflux transporter	membrane fusion component;541	2;05C1P;V;Defense mechanisms;CELLULAR PROCESSES AND SIGNALING;Significant;Up
935;VIBAE_v3_B10942;653	389145705123;1	21868561088868;0	336652733820121;3	62000806308569;0	00029459383564557;0	00093187845969517;CDS;2;904226;907381;no;;RND family multidrug efflux pump	membrane component;1812	7;05BZS;V;Defense mechanisms;CELLULAR PROCESSES AND SIGNALING;Significant;Up
936;VIBAE_v3_B10943;561	906940064433;-1	6050320930358;0	364087593011241;-4	40836799672611;1	04152469093988e-05;5	13401746947395e-05;CDS;-2;907561;907929;no;;putative phage repressor rtsR;195	7;077JI;S;Function unknown;POORLY CHARACTERIZED;Significant;Down
937;VIBAE_v3_B10944;44	119397478851;1	57214927776251;0	485357800478207;3	23915527104648;0	00119884289978965;0	00303702030001191;NA;NA;NA;NA;NA;NA;NA;NA;NA;NA;NA;NA;Significant;Up
938;VIBAE_v3_B10945;179	769531277339;2	1403039179382;0	575860914136073;3	71670287980763;0	000201839573351427;0	000674413873506698;CDS;2;908246;909532;no;;putative replication initiation factor rstA-family protein;319	7;COG2946;L;Replication	recombination and repair;INFORMATION STORAGE AND PROCESSING;Significant;Up
939;VIBAE_v3_B10946;47	4354242344207;1	85206518061667;0	746992768294067;2	47936159388303;0	0131617800091962;0	0236099654258406;NA;NA;NA;NA;NA;NA;NA;NA;NA;NA;NA;NA;Significant;Up
940;VIBAE_v3_B10947;28	3118327729866;1	88769173475561;0	857257581349501;2	20201229574895;0	0276644399390911;0	0453844300843183;NA;NA;NA;NA;NA;NA;NA;NA;NA;NA;NA;NA;Significant;Up
941;VIBAE_v3_B10948;55	8618706118893;1	95180300732286;0	683361195640315;2	85618062567044;0	00428771131378732;0	00883074401978343;NA;NA;NA;NA;NA;NA;NA;NA;NA;NA;NA;NA;Significant;Up
942;VIBAE_v3_B10949;359	667056081625;2	25766133223937;0	744894026516727;3	03084902264104;0	00243867154721163;0	00548701098122617;NA;NA;NA;NA;NA;NA;NA;NA;NA;NA;NA;NA;Significant;Up
943;VIBAE_v3_B10950;66	5484092130213;1	88338081667283;1	64426597521877;1	14542345645889;0	252033786259179;0	309223510845694;NA;NA;NA;NA;NA;NA;NA;NA;NA;NA;NA;NA;NA;NA
944;VIBAE_v3_B10951;235	22642162487;2	04248858961101;0	682725522421208;2	99166871976245;0	00277457171863364;0	00612425244856634;CDS;1;912136;913500;no;zot;Zonular occludens toxin;305	8;COG4128;S;Function unknown;POORLY CHARACTERIZED;Significant;Up
945;VIBAE_v3_B10951;235	22642162487;2	04248858961101;0	682725522421208;2	99166871976245;0	00277457171863364;0	00612425244856634;CDS;1;912136;913500;no;zot;Zonular occludens toxin;305	8;COG4128;S;Virulence;POORLY CHARACTERIZED;Significant;Up
946;VIBAE_v3_B10952;447	353880280849;-1	94718206864462;0	341554696252756;-5	70093777075072;1	19150129547878e-08;1	01972043386067e-07;NA;NA;NA;NA;NA;NA;NA;NA;NA;NA;NA;NA;Significant;Down
947;VIBAE_v3_B10953;292	040175609201;-2	45984965162376;0	375841207286491;-6	54491738514639;5	95282840243304e-11;6	76972469135388e-10;CDS;-3;914457;914774;no;;conserved protein of unknown function;100	1;05YAT;S;Function unknown;POORLY CHARACTERIZED;Significant;Down
948;VIBAE_v3_B10954;736	457136586532;-1	20756013614995;0	371023635179281;-3	25467172884134;0	00113523502590474;0	002893397432041;CDS;-1;914774;915868;no;;conserved protein of unknown function;431	8;090YK;S;Function unknown;POORLY CHARACTERIZED;Significant;Down
949;VIBAE_v3_B10955;159	081812086537;0	528265581720464;0	434360247783604;1	2161922837461;0	223911682439415;0	279305630703115;CDS;-1;916079;916447;no;;conserved protein of unknown function;106	3;06ZY4;S;Function unknown;POORLY CHARACTERIZED;NA;NA
950;VIBAE_v3_B10956;49	257328688964;0	807338540884086;0	496817837264168;1	62501923306511;0	104158460779584;0	142872224963146;NA;NA;NA;NA;NA;NA;NA;NA;NA;NA;NA;NA;NA;NA
951;VIBAE_v3_B10957;86	934114911882;-0	255224058737483;0	440134354095552;-0	579877613193708;0	561997153479199;0	617960611484616;CDS;-1;917015;917170;no;;conserved hypothetical protein;80	5;COG3140;S;Function unknown;POORLY CHARACTERIZED;NA;NA
952;VIBAE_v3_B10958;684	999195314702;-1	22081111062886;0	302686978643025;-4	03324621396624;5	5011587368875e-05;0	000218635795953221;CDS;-2;917215;918375;no;;Conserved outer membrane protein of unknown function;658	3;065FR;S;Function unknown;POORLY CHARACTERIZED;Significant;Down
953;VIBAE_v3_B10959;287	134647542449;-1	26705704367684;0	354049920358617;-3	57875251714063;0	000345238195990429;0	00106236900751467;NA;NA;NA;NA;NA;NA;NA;NA;NA;NA;NA;NA;Significant;Down
954;VIBAE_v3_B10960;497	316738214764;-2	13485841479152;0	388750974707358;-5	4915834394977;3	9834604780765e-08;3	16935020926809e-07;CDS;-3;919317;919976;no;;putative TWO-COMPONENT SYSTEM SENSOR HISTIDINE KINASE/RESPONSE REGULATOR;420	2;08US6;T;Signal transduction mechanisms;CELLULAR PROCESSES AND SIGNALING;Significant;Down
955;VIBAE_v3_B10961;419	06528286672;0	575742502096548;0	292160111582443;1	97064034161995;0	048765028832438;0	073516442962447;CDS;-2;919951;921405;no;;putative TWO COMPONENT SENSOR HISTIDINE KINASE (PHOR);823	9;05XZK;T;Signal transduction mechanisms;CELLULAR PROCESSES AND SIGNALING;NA;NA
956;VIBAE_v3_B10962;1098	66732112031;-2	70027421984712;0	348207163485382;-7	75479227026436;8	8488203061889e-15;1	86092025032164e-13;CDS;-1;921554;922930;no;pntB;NAD(P) transhydrogenase subunit beta;830	9;05C15;C;Energy production and conversion;METABOLISM;Significant;Down
957;VIBAE_v3_B10963;1881	70883931216;-2	96970940818048;0	396160666312983;-7	49622479136859;6	56821107271e-14;1	22168725952406e-12;CDS;-2;922942;924495;no;pntA;NAD(P) transhydrogenase subunit alpha;894;08IIE;C;Energy production and conversion;METABOLISM;Significant;Down
958;VIBAE_v3_B10964;453	131209802236;-1	93356759049349;0	427623998827726;-4	5216535923945;6	13584139602272e-06;3	20955327534548e-05;CDS;-3;924903;925214;no;;putative Transcriptional activator HlyU;140	6;05W3E;S;Function unknown;POORLY CHARACTERIZED;Significant;Down
959;VIBAE_v3_B10965;187	512105802053;-1	14991181182233;0	391882707141517;-2	93432649838024;0	00334272378837521;0	00714468797464263;CDS;-2;925195;925563;no;;putative Late competence development protein ComFB;210	7;067WH;S;Function unknown;POORLY CHARACTERIZED;Significant;Down
960;VIBAE_v3_B10966;251	658674040108;1	23538708256398;0	412400239323191;2	99560224453659;0	00273903458128082;0	00606500514426466;CDS;1;925807;927042;no;;Sensory transduction protein kinase;603	2;08S31;T;Signal transduction mechanisms;CELLULAR PROCESSES AND SIGNALING;Significant;Up
961;VIBAE_v3_B10967;257	742732151754;-0	875860286262777;0	343129086979775;-2	55256788042105;0	0106932070532953;0	0197202091677227;CDS;3;927228;927440;no;cspA;Cold shock protein cspA;125	6;05UG1;K;Transcription;INFORMATION STORAGE AND PROCESSING;Significant;Down
962;VIBAE_v3_B10968;315	766812718569;1	41692302387264;0	396238101337644;3	57593835395764;0	000348973886150453;0	00106993092567007;CDS;-2;927640;928566;no;;Sensory box/GGDEF family protein;317;05BZU;T;Signal transduction mechanisms;CELLULAR PROCESSES AND SIGNALING;Significant;Up
963;VIBAE_v3_B10969;55	0656896270068;-0	56678575976622;0	460213292772364;-1	23157190082854;0	218109042749766;0	272872996010329;NA;NA;NA;NA;NA;NA;NA;NA;NA;NA;NA;NA;NA;NA
964;VIBAE_v3_B10970;702	996364381494;-2	18659105306714;0	342199668546792;-6	38981055228037;1	66091398079157e-10;1	79147551794142e-09;CDS;2;928934;930202;no;cysD;O-acetylhomoserine (thiol)-lyase;802;08IQK;E;Amino acid transport and metabolism;METABOLISM;Significant;Down
965;VIBAE_v3_B10971;516	457693331415;-0	0982063364075575;0	319180344110834;-0	307682907859313;0	758323626761548;0	798386007043291;CDS;2;930362;932365;no;;Peptidase U32;838	6;05CFP;O;Posttranslational modification	protein turnover	chaperones;CELLULAR PROCESSES AND SIGNALING;NA;NA
966;VIBAE_v3_B10972;277	600573354093;-0	0854866948080736;0	379528682759092;-0	225244358836343;0	821789182591898;0	852338966331374;CDS;1;932608;933444;no;;putative Glycosyl transferase;349;02D3P;M;Cell wall/membrane/envelope biogenesis;CELLULAR PROCESSES AND SIGNALING;NA;NA
967;VIBAE_v3_B10973;592	932421943667;-0	791821264376609;0	34799405611191;-2	27538732478227;0	0228827050677352;0	0384132052581115;CDS;-1;933641;935194;no;;putative transposase (IS66);866	7;05E5H;L;Replication	recombination and repair;INFORMATION STORAGE AND PROCESSING;Significant;Down
968;VIBAE_v3_B10974;60	5326882866975;1	45989314290018;0	516486932465988;2	82658292230136;0	00470475612025688;0	00955332574637313;CDS;-2;935254;935607;no;;conserved protein of unknown function;233;05QQN;L;Replication	recombination and repair;INFORMATION STORAGE AND PROCESSING;Significant;Up
969;VIBAE_v3_B10975;47	3774288463217;1	45648717779743;0	453536232200195;3	21140203227363;0	00132088999631628;0	00327289794824372;CDS;-3;935604;935924;no;;conserved protein of unknown function;181	8;0686W;S;Function unknown;POORLY CHARACTERIZED;Significant;Up
970;VIBAE_v3_B10976;111	444110856531;1	00722872504484;0	444693852388982;2	2649935897108;0	0235130728905891;0	0392884468207541;CDS;-3;935976;936455;no;;protein of unknown function;85	5;COG0583;K;Transcription;INFORMATION STORAGE AND PROCESSING;Significant;Up
971;VIBAE_v3_B10977;223	558795576278;-0	795139982941863;0	362421635280231;-2	1939638960214;0	0282380051929598;0	0461444950146571;CDS;-3;936468;937115;no;;Amidase;370	5;COG1335;Q;Secondary metabolites biosynthesis	transport and catabolism;METABOLISM;Significant;Down
972;VIBAE_v3_B10978;135	882331360165;-0	147358862131197;0	444277579214893;-0	331681968717852;0	740129417519129;0	781787383219978;CDS;-2;937135;937848;no;;ADP-ribose pyrophosphatase;438;05BZX;F;Nucleotide transport and metabolism;METABOLISM;NA;NA
973;VIBAE_v3_B10979;37	383340998338;1	61513407937708;0	750500485980065;2	15207599401872;0	0313913695248572;0	0503730373702176;NA;NA;NA;NA;NA;NA;NA;NA;NA;NA;NA;NA;NA;NA
974;VIBAE_v3_B10980;253	178416834646;-0	127908091052422;0	354133271398303;-0	361186314257834;0	717960172219625;0	761638357601807;CDS;3;938127;939380;no;pncB;Nicotinate phosphoribosyltransferase;633	6;07RH7;H;Coenzyme transport and metabolism;METABOLISM;NA;NA
975;VIBAE_v3_B10981;69	5111468068366;0	791150295613391;0	421143340131937;1	87857724490084;0	0603022406246847;0	088332123561185;CDS;-2;939607;939762;no;;protein of unknown function;72	8;07W97;L;Replication	recombination and repair;INFORMATION STORAGE AND PROCESSING;NA;NA
976;VIBAE_v3_B10982;20	0787809100938;1	84201176362736;0	963293915691425;1	91220118140704;0	0558503946503651;0	0826206792547819;NA;NA;NA;NA;NA;NA;NA;NA;NA;NA;NA;NA;NA;NA
977;VIBAE_v3_B10983;1608	75479538642;-0	731757686986822;0	303513610661785;-2	41095509816277;0	0159108071412307;0	0278372608219275;CDS;2;940112;942466;no;;9-hexadecenoic acid cis-trans isomerase;1315	4;05FDZ;M;Cell wall/membrane/envelope biogenesis;CELLULAR PROCESSES AND SIGNALING;Significant;Down
978;VIBAE_v3_B10984;344	964522054421;-2	66511057660968;0	388762187333654;-6	85537499129862;7	1125695667621e-12;9	66431936262967e-11;NA;NA;NA;NA;NA;NA;NA;NA;NA;NA;NA;NA;Significant;Down
979;VIBAE_v3_B10985;337	243914110529;-0	153706506616587;0	307158290819812;-0	500414643558345;0	616783144483697;0	669581701599033;CDS;-1;942764;943207;no;;Urease;174	1;084GT;S;Function unknown;POORLY CHARACTERIZED;NA;NA
980;VIBAE_v3_B10986;306	189158127233;0	158430997390698;0	369520290496212;0	42874776153144;0	668106798566712;0	716378926979679;CDS;-3;943395;944006;no;;putative Glutathione S-transferase;311	6;05I59;O;Posttranslational modification	protein turnover	chaperones;CELLULAR PROCESSES AND SIGNALING;NA;NA
981;VIBAE_v3_B10987;206	305409959015;0	962814769690319;0	484218729468578;1	98838812110178;0	0467687815448821;0	0708900220084504;CDS;3;944112;944699;no;;putative Transcription regulator	TetR-like;257	3;05M4P;K;Transcription;INFORMATION STORAGE AND PROCESSING;NA;NA
982;VIBAE_v3_B10988;98	4715013722924;0	711250719682083;0	490654740506553;1	44959512456312;0	147171456386952;0	193136577290497;CDS;2;944693;945085;no;;Glutaredoxin;201	4;063R7;O;Posttranslational modification	protein turnover	chaperones;CELLULAR PROCESSES AND SIGNALING;NA;NA
983;VIBAE_v3_B10989;50	366906986664;1	38018694506111;0	556242909028601;2	48126658813756;0	0130916420110899;0	0235143870456701;CDS;2;945269;945589;no;;conserved protein of unknown function;181	8;0686W;S;Function unknown;POORLY CHARACTERIZED;Significant;Up
984;VIBAE_v3_B10990;58	3893853495293;1	81943594179915;0	671047502044561;2	71133703091906;0	00670124735306436;0	0130683691391306;CDS;1;945586;945939;no;;conserved protein of unknown function;233;05QQN;L;Replication	recombination and repair;INFORMATION STORAGE AND PROCESSING;Significant;Up
985;VIBAE_v3_B10991;537	684959533735;-0	731767473435736;0	365684507651105;-2	00108962268073;0	0453827324677184;0	0691648708584856;CDS;3;945999;947552;no;;putative transposase (IS66);866	7;05E5H;L;Replication	recombination and repair;INFORMATION STORAGE AND PROCESSING;NA;NA
986;VIBAE_v3_B10992;366	918117130384;-1	34866427902762;0	341458914517354;-3	94971172720422;7	82453715662624e-05;0	000295867782230983;CDS;-3;947886;948647;no;;conserved protein of unknown function;412	5;05BZU;T;Signal transduction mechanisms;CELLULAR PROCESSES AND SIGNALING;Significant;Down
987;VIBAE_v3_B10993;222	695091241382;0	425968712559327;0	381880697797467;1	1154497072414;0	264657758791629;0	322166132244906;CDS;-2;948790;949305;no;blc;Outer membrane lipoprotein blc;276	9;05QNF;M;Cell wall/membrane/envelope biogenesis;CELLULAR PROCESSES AND SIGNALING;NA;NA
988;VIBAE_v3_B10994;191	123852028086;0	644991835627499;0	347201320128211;1	85768831578556;0	0632132887127888;0	0919845665031367;CDS;-2;949435;949878;no;ohrR;Organic hydroperoxide resistance transcriptional regulator;214	5;05K56;K;Transcription;INFORMATION STORAGE AND PROCESSING;NA;NA
989;VIBAE_v3_B10995;345	104444532775;-0	944189522573913;0	526681979281604;-1	79271279389849;0	0730188597316879;0	104259272595399;CDS;2;950024;950446;no;;conserved protein of unknown function;233	8;08ZHJ;O;Posttranslational modification	protein turnover	chaperones;CELLULAR PROCESSES AND SIGNALING;NA;NA
990;VIBAE_v3_B10996;172	019206486984;0	908820557658713;0	444986009243603;2	04235759951992;0	0411160723961485;0	0635142030973286;NA;NA;NA;NA;NA;NA;NA;NA;NA;NA;NA;NA;NA;NA
991;VIBAE_v3_B10997;401	000643638357;0	306376831309244;0	287988982909463;1	06384913830388;0	287397047003664;0	345719069189519;CDS;3;951480;953084;no;;"putative heme transporting ATPase; fused subunits of ABC superfamily";984	9;05C5H;S;Function unknown;POORLY CHARACTERIZED;NA;NA
992;VIBAE_v3_B10998;179	934665749396;2	00681119583777;0	569500597438683;3	52380876308709;0	00042539115036816;0	00126170231345907;CDS;2;953252;953584;no;;conserved protein of unknown function;171;05SXA;S;Function unknown;POORLY CHARACTERIZED;Significant;Up
993;VIBAE_v3_B10999;56	5729617503185;-0	11344636025865;0	472428585622039;-0	240134411234402;0	810226058229955;0	842753589370107;CDS;-2;953860;954108;no;;Conserved protein of unknown function;167	5;05MTJ;S;Function unknown;POORLY CHARACTERIZED;NA;NA
994;VIBAE_v3_B11000;18	8618100570873;1	77575199329603;0	731930308977574;2	42612168332879;0	0152611523749418;0	0268127299282667;NA;NA;NA;NA;NA;NA;NA;NA;NA;NA;NA;NA;Significant;Up
995;VIBAE_v3_B11001;300	026794440109;2	27588615018467;0	519253212345669;4	38299869133906;1	17056816403592e-05;5	65032037657477e-05;CDS;3;954435;955496;no;;GGDEF family protein;474	2;COG3706;T;Signal transduction mechanisms;CELLULAR PROCESSES AND SIGNALING;Significant;Up
996;VIBAE_v3_B11002;384	040057025958;0	475790164453931;0	3263762824622;1	45779638417518;0	144896675241979;0	190689492417511;CDS;-2;955585;956571;no;;putative Signal receiver domain fused with GGDEF domain protein;514	2;05BZU;T;Signal transduction mechanisms;CELLULAR PROCESSES AND SIGNALING;NA;NA
997;VIBAE_v3_B11003;403	411270808051;-2	43372879305128;0	389633611975501;-6	24619826998987;4	20563263223176e-10;4	35657736779454e-09;CDS;2;956708;957145;no;;conserved hypothetical protein;263	1;076PR;S;Function unknown;POORLY CHARACTERIZED;Significant;Down
998;VIBAE_v3_B11004;317	704420804332;0	591788294873866;0	429192471123079;1	37884127679435;0	167943697048804;0	216726602574544;CDS;-2;957241;958347;no;modC;Molybdenum import ATP-binding protein modC;551	6;05CGB;P;Inorganic ion transport and metabolism;METABOLISM;NA;NA
999;VIBAE_v3_B11005;317	745706155311;1	18230507709208;0	345897861273705;3	41807570806729;0	000630655618713344;0	00175368356432913;CDS;-3;958347;959036;no;modB;Molybdenum transport system permease protein modB;380	2;05E0C;P;Inorganic ion transport and metabolism;METABOLISM;Significant;Up
1000;VIBAE_v3_B11006;141	427313742284;-0	196328901235272;0	367166160188519;-0	53471404100658;0	592847610734067;0	646279565231068;CDS;-2;959026;959799;no;modA;Molybdate-binding periplasmic protein;335	9;08S6J;P;Inorganic ion transport and metabolism;METABOLISM;NA;NA
1001;VIBAE_v3_B11007;423	946908049022;1	05036821243683;0	339965422272194;3	08963248502329;0	00200404304931874;0	00462599016072749;CDS;-1;959822;961294;no;cobQ;Cobyric acid synthase;839	7;05CAA;H;Coenzyme transport and metabolism;METABOLISM;Significant;Up
1002;VIBAE_v3_B11008;76	5797879612921;0	596803928467866;0	457296907469927;1	30506880479421;0	191869419956906;0	243768525355085;CDS;3;961452;961829;no;;conserved hypothetical protein;208	4;COG3111;S;Function unknown;POORLY CHARACTERIZED;NA;NA
1003;VIBAE_v3_B11009;339	495909742764;-1	64080541106819;0	381984624935996;-4	2954750111817;1	74319673376435e-05;8	13297472776346e-05;CDS;3;961965;962492;no;;conserved exported protein of unknown function;132	5;064QA;S;Function unknown;POORLY CHARACTERIZED;Significant;Down
1004;VIBAE_v3_B11010;14	1501259033737;0	46422254449532;0	764159790401834;0	607494074310306;0	543523073974383;0	600011623472117;NA;NA;NA;NA;NA;NA;NA;NA;NA;NA;NA;NA;NA;NA
1005;VIBAE_v3_B11011;318	610375201105;1	09389843362207;0	327880576449182;3	33627092360444;0	000849103730662532;0	00226915652159815;CDS;2;962657;964573;no;;Sensory box/GGDEF family protein;916	4;05BZU;T;Signal transduction mechanisms;CELLULAR PROCESSES AND SIGNALING;Significant;Up
1006;VIBAE_v3_B11012;452	887012361659;0	245280696328451;0	278051227452868;0	882142109478829;0	377699962937704;0	439442408922516;CDS;3;964749;965963;no;;Glucose-1-phosphate adenylyltransferase 2;752	3;07QQ4;G;Carbohydrate transport and metabolism;METABOLISM;NA;NA
1007;VIBAE_v3_B11013;751	657028814164;1	80387095848096;0	423631359977092;4	25811478776856;2	06158090193248e-05;9	42919789572395e-05;CDS;-3;966036;969188;no;endo I;Chitodextrinase;1898	2;0662T;G;Carbohydrate transport and metabolism;METABOLISM;Significant;Up
1008;VIBAE_v3_B11014;187	792848957906;-0	023558736496239;0	329440886717959;-0	0715112709018664;0	942990854642205;0	953701480589084;CDS;-1;969476;970459;no;;Elastase 2;446	4;08PBX;O;Posttranslational modification	protein turnover	chaperones;CELLULAR PROCESSES AND SIGNALING;NA;NA
1009;VIBAE_v3_B11015;231	353108903675;-0	192720201651227;0	331067582920226;-0	582117403193973;0	560487603516868;0	616624768853336;CDS;-3;970554;971687;no;GDCST;Aminomethyltransferase;674	1;05D43;E;Amino acid transport and metabolism;METABOLISM;NA;NA
1010;VIBAE_v3_B11016;217	557972357294;-0	771478092962476;0	316627399972707;-2	43654874160915;0	0148281709178154;0	0262060368627776;CDS;-2;971977;972600;no;;putative transcriptional repressor PuuR;391	7;05ZT8;K;Transcription;INFORMATION STORAGE AND PROCESSING;Significant;Down
1011;VIBAE_v3_B11017;271	299431249574;-0	252866726786152;0	342685788822293;-0	737896741079279;0	46057719949395;0	520950156724913;CDS;1;972997;974304;no;glyA;serine hydroxymethyltransferase;822	8;05C65;E;Amino acid transport and metabolism;METABOLISM;NA;NA
1012;VIBAE_v3_B11018;132	235354241124;-0	400101625374806;0	417198356433065;-0	959020138035942;0	337548600310776;0	396586438040595;CDS;3;974358;974738;no;gcvH;Glycine cleavage system H protein;233	4;05KE9;E;Amino acid transport and metabolism;METABOLISM;NA;NA
1013;VIBAE_v3_B11019;635	159306125487;0	0151152223728654;0	300307137934086;0	0503325444638048;0	959857389895701;0	966555143578804;CDS;1;974821;977700;no;gcvP;Glycine dehydrogenase [decarboxylating];1740	3;05CBI;E;Amino acid transport and metabolism;METABOLISM;NA;NA
1014;VIBAE_v3_B11020;87	659638776924;1	62148344886325;0	500437589622336;3	24013120214836;0	0011947471210586;0	00302847771146593;CDS;-2;977857;978138;no;;transposase;128	3;COG1943;L;Replication	recombination and repair;INFORMATION STORAGE AND PROCESSING;Significant;Up
1015;VIBAE_v3_B11021;415	733366737353;0	769043606222762;0	413213308218245;1	86112981098997;0	0627258472845855;0	0913705781016325;NA;NA;NA;NA;NA;NA;NA;NA;NA;NA;NA;NA;NA;NA
1016;VIBAE_v3_B11022;3710	87477336726;0	350007656876478;0	272640127820644;1	28377161379094;0	199221878555543;0	252191035013596;CDS;-3;978996;982187;no;;putative Type I site-specific restriction-modification system	R (restriction) subunit and related helicase;1025;05DZR;V;Defense mechanisms;CELLULAR PROCESSES AND SIGNALING;NA;NA
1017;VIBAE_v3_B11023;1179	88297021827;0	541691470906672;0	303992130657602;1	78192596543494;0	0747613056167192;0	106348084298426;CDS;-3;982200;983066;no;;Phage protein;302;05T4U;S;Function unknown;POORLY CHARACTERIZED;NA;NA
1018;VIBAE_v3_B11024;1801	19437825378;0	305948040643124;0	26911325041133;1	13687468073569;0	255590677981159;0	312853754709316;CDS;-1;983066;984748;no;;conserved hypothetical protein;865	9;05H5V;S;Function unknown;POORLY CHARACTERIZED;NA;NA
1019;VIBAE_v3_B11025;1582	35158826633;0	658900717037569;0	330276236293212;1	9949988665022;0	0460430034902882;0	0700850061485715;CDS;-2;984745;985923;no;;putative Type I restriction-modification system specificity subunit HsdS2;189	5;05EKX;V;Defense mechanisms;CELLULAR PROCESSES AND SIGNALING;NA;NA
1020;VIBAE_v3_B11026;1929	9445899679;0	134463487730477;0	285441826741336;0	471071423783754;0	637589730995872;0	688241687959176;CDS;-3;985923;987560;no;;putative Type I restriction-modification system methyltransferase subunit;615	5;05CVR;V;Defense mechanisms;CELLULAR PROCESSES AND SIGNALING;NA;NA
1021;VIBAE_v3_B11027;1829	32220686206;1	73937594294161;0	563890527455817;3	08459862021338;0	00203827021873779;0	00469205768174789;CDS;-1;987650;989224;no;;conserved hypothetical protein;487	3;07ZT8;S;Function unknown;POORLY CHARACTERIZED;Significant;Up
1022;VIBAE_v3_B11028;96	6580035382928;1	46263794233822;0	447005444382139;3	27208082299738;0	00106759051971961;0	00274438963453722;CDS;-2;989272;989508;no;;transposase (fragment);149	4;06P6C;L;Replication	recombination and repair;INFORMATION STORAGE AND PROCESSING;Significant;Up
1023;VIBAE_v3_B11029;341	89303231394;1	26361106860796;0	384922442713518;3	28276797710237;0	00102793233283975;0	00266371319686337;CDS;-2;989545;990432;no;;transposase;496	5;06P6C;L;Replication	recombination and repair;INFORMATION STORAGE AND PROCESSING;Significant;Up
1024;VIBAE_v3_B11030;1636	45249536556;-0	660913066762438;0	286539184158326;-2	30653642957695;0	0210806770003216;0	0357321317320154;CDS;-2;990529;991953;no;;putative ATPase component of ABC transporter with duplicated ATPase domains;727	6;05FVT;S;Function unknown;POORLY CHARACTERIZED;Significant;Down
1025;VIBAE_v3_B11031;2353	31123229384;-0	289359775991564;0	267601417061913;-1	08130883299701;0	279559759586022;0	337747573287386;CDS;-3;991950;994082;no;;putative integrase;958	4;07VBQ;L;Replication	recombination and repair;INFORMATION STORAGE AND PROCESSING;NA;NA
1026;VIBAE_v3_B11032;1033	43886997043;0	153132256652424;0	313179343854864;0	488960270391874;0	62486982454606;0	67682234271775;CDS;-2;994069;994896;no;;putative TnsA endonuclease;375	9;08YKG;S;Function unknown;POORLY CHARACTERIZED;NA;NA
1027;VIBAE_v3_B11033;328	279959278367;-0	771779502330335;0	334115180583438;-2	30992049203703;0	0208925563381797;0	0354680381674905;CDS;-3;995019;995375;no;;Lipooligosaccharided-glycero-D-manno-heptosyltransferase (fragment);168	3;08UVF;M;Cell wall/membrane/envelope biogenesis;CELLULAR PROCESSES AND SIGNALING;Significant;Down
1028;VIBAE_v3_B11034;630	106182755262;-1	60131906904512;0	32842059271608;-4	87581809594218;1	0835842807346e-06;6	69837550203002e-06;CDS;-1;995378;996088;no;kdkA;3-deoxy-D-manno-octulosonic acid kinase;389	4;08W7E;L;Replication	recombination and repair;INFORMATION STORAGE AND PROCESSING;Significant;Down
1029;VIBAE_v3_B11034;630	106182755262;-1	60131906904512;0	32842059271608;-4	87581809594218;1	0835842807346e-06;6	69837550203002e-06;CDS;-1;995378;996088;no;kdkA;3-deoxy-D-manno-octulosonic acid kinase;389	4;08W7E;T;Signal transduction mechanisms;CELLULAR PROCESSES AND SIGNALING;Significant;Down
1030;VIBAE_v3_B11034;630	106182755262;-1	60131906904512;0	32842059271608;-4	87581809594218;1	0835842807346e-06;6	69837550203002e-06;CDS;-1;995378;996088;no;kdkA;3-deoxy-D-manno-octulosonic acid kinase;389	4;08W7E;K;Transcription;INFORMATION STORAGE AND PROCESSING;Significant;Down
1031;VIBAE_v3_B11035;669	54659714658;-0	0616883266561394;0	306812235142778;-0	201062146779877;0	840649980026727;0	869100831623482;CDS;-2;996103;996834;no;;putative Lex2B protein (Lipooligosaccharide 5G8 epitope biosynthesis-associated protein);225	3;07J0A;M;Cell wall/membrane/envelope biogenesis;CELLULAR PROCESSES AND SIGNALING;NA;NA
1032;VIBAE_v3_B11036;439	423966743533;-0	774306204695001;0	370346614017952;-2	0907608585763;0	0365495064446194;0	0574604374420482;CDS;2;996980;998056;no;;putative ADP-heptose:LPS heptosyltransferase;646	4;05DKP;M;Cell wall/membrane/envelope biogenesis;CELLULAR PROCESSES AND SIGNALING;NA;NA
1033;VIBAE_v3_B11037;257	297346372434;-0	543091472821433;0	350275698224908;-1	55046860394158;0	121029083463581;0	162968698293142;CDS;1;998053;998832;no;lgtF;Beta 1-4 glucosyltransferase LgtF (UDP-glucose--Lipooligosaccharide beta 1-4 glucosyltransferase);522	7;06WTF;M;Cell wall/membrane/envelope biogenesis;CELLULAR PROCESSES AND SIGNALING;NA;NA
1034;VIBAE_v3_B11038;582	390225938289;-0	0145146461635944;0	328623567137782;-0	0441680013701172;0	964770488358532;0	971035231789432;CDS;-1;998801;999835;no;waaQ;ADP-heptose--lipooligosaccharide heptosyltransferase III;538	1;05M5K;M;Cell wall/membrane/envelope biogenesis;CELLULAR PROCESSES AND SIGNALING;NA;NA
1035;VIBAE_v3_B11039;272	019739227415;-1	08526980422281;0	373881126747316;-2	90271352732999;0	00369944869523559;0	00778451746579139;CDS;1;999955;1000446;no;coaD;Phosphopantetheine adenylyltransferase;298	5;08ZEF;H;Coenzyme transport and metabolism;METABOLISM;Significant;Down
1036;VIBAE_v3_B11040;400	411347459249;0	201160747519982;0	339037473115102;0	593328948778737;0	552961028778172;0	609145013276296;CDS;-3;1000464;1001273;no;mutM;Formamidopyrimidine-DNA glycosylase;473	4;05ERD;L;Replication	recombination and repair;INFORMATION STORAGE AND PROCESSING;NA;NA
1037;VIBAE_v3_B11041;241	065070439467;0	7197486971943;0	37895864278447;1	89928033282421;0	057527627318711;0	0848618682865018;NA;NA;NA;NA;NA;NA;NA;NA;NA;NA;NA;NA;NA;NA
1038;VIBAE_v3_B11042;2360	7991515352;-4	5054078099856;0	510860907564284;-8	81924559752825;1	15233441149051e-18;6	9891587131707e-17;CDS;-1;1002170;1002337;no;rpmG;50S ribosomal subunit protein L33;115	2;05W0E;J;Translation	ribosomal structure and biogenesis;INFORMATION STORAGE AND PROCESSING;Significant;Down
1039;VIBAE_v3_B11043;1766	78245450931;-3	7282824693734;0	425401648656901;-8	76414673319796;1	88196581750708e-18;1	06432796571177e-16;CDS;-3;1002351;1002587;no;rpmB;50S ribosomal subunit protein L28;156	4;05KDC;J;Translation	ribosomal structure and biogenesis;INFORMATION STORAGE AND PROCESSING;Significant;Down
1040;VIBAE_v3_B11044;288	231388458972;1	68334819081242;0	442938628840327;3	80040954030053;0	000144457145768873;0	000509311840811066;CDS;-2;1002865;1003539;no;radC;DNA repair protein radC;406	4;05W5Q;L;Replication	recombination and repair;INFORMATION STORAGE AND PROCESSING;Significant;Up
1041;VIBAE_v3_B11045;453	97689236877;-0	188454753251993;0	302800629758548;-0	622372395335724;0	533697027546574;0	590722576112778;CDS;1;1003855;1005069;no;coaBC;"Coenzyme A biosynthesis bifunctional protein coaBC [Includes: Phosphopantothenoylcysteine decarboxylase ; Phosphopantothenate--cysteine ligase]";677	9;05CJS;H;Coenzyme transport and metabolism;METABOLISM;NA;NA
1042;VIBAE_v3_B11046;390	146941468484;-0	663920935303738;0	320866020693085;-2	06915314332643;0	0385317181182942;0	0602210503511994;CDS;2;1005257;1005847;no;slmA;HTH-type protein slmA;359	8;05EC0;D;Cell cycle control	cell division	chromosome partitioning;CELLULAR PROCESSES AND SIGNALING;NA;NA
1043;VIBAE_v3_B11047;523	307601996484;-0	714849286435031;0	309485885363542;-2	30979608519246;0	0208994461460051;0	0354680381674905;CDS;1;1005871;1006818;no;htrB;Lipid A biosynthesis lauroyl acyltransferase;530	4;07XYC;M;Cell wall/membrane/envelope biogenesis;CELLULAR PROCESSES AND SIGNALING;Significant;Down
1044;VIBAE_v3_B11048;576	913285221751;-0	162406982912011;0	306686088806105;-0	529554449451046;0	596420883243481;0	649160311150576;CDS;1;1006840;1007796;no;msbB;Lipid A biosynthesis (KDO)2-(lauroyl)-lipid IVA acyltransferase;626	3;05NWR;M;Cell wall/membrane/envelope biogenesis;CELLULAR PROCESSES AND SIGNALING;NA;NA
1045;VIBAE_v3_B11049;625	914789012309;-0	94654395092849;0	35792978846603;-2	64449615938665;0	00818126351188382;0	015577155503746;CDS;-3;1007907;1008548;no;pyrE;orotate phosphoribosyltransferase;410	6;07QP2;F;Nucleotide transport and metabolism;METABOLISM;Significant;Down
1046;VIBAE_v3_B11050;543	359189552538;-1	21357534561912;0	391610804341366;-3	09893223620369;0	0019421943662414;0	00451059013469493;CDS;-1;1008776;1009492;no;rph;Ribonuclease PH;449	9;05ED0;J;Translation	ribosomal structure and biogenesis;INFORMATION STORAGE AND PROCESSING;Significant;Down
1047;VIBAE_v3_B11051;967	618250837003;-2	18613137693989;0	381824997673169;-5	72547997187747;1	03141714058198e-08;8	89996027491873e-08;CDS;3;1009662;1010528;no;;putative stress-induced protein;536	2;05DSJ;S;Function unknown;POORLY CHARACTERIZED;Significant;Down
1048;VIBAE_v3_B11052;935	286830607059;0	339797375872258;0	273506245811512;1	24237519645687;0	214098162689931;0	268654789053365;CDS;-3;1010586;1012913;no;;Conserved protein of unknown function;903	7;07MTN;S;Function unknown;POORLY CHARACTERIZED;NA;NA
1049;VIBAE_v3_B11053;860	065825387309;0	246969939625534;0	297728704053335;0	829513366575809;0	406813976385101;0	468754540520828;CDS;-1;1012946;1014874;no;;conserved protein of unknown function;572;08MV5;V;Defense mechanisms;CELLULAR PROCESSES AND SIGNALING;NA;NA
1050;VIBAE_v3_B11054;654	663206924686;-0	0788658286007241;0	280400674496925;-0	281261194332787;0	778510071808536;0	816148459548778;CDS;-2;1014880;1016178;no;;Cytosine-specific methyltransferase;414	8;05DVF;L;Replication	recombination and repair;INFORMATION STORAGE AND PROCESSING;NA;NA
1051;VIBAE_v3_B11055;152	833887533393;-0	133375443571214;0	405343553514897;-0	329042962234534;0	742123215242592;0	783300291498171;CDS;-1;1016168;1016500;no;;conserved protein of unknown function;203	4;05HQ6;K;Transcription;INFORMATION STORAGE AND PROCESSING;NA;NA
1052;VIBAE_v3_B11056;479	878998404447;0	288317857965887;0	288829416774015;0	998228854893515;0	318168397443078;0	3769917166759;CDS;1;1017241;1018554;no;;conserved protein of unknown function;866	7;05C7M;S;Function unknown;POORLY CHARACTERIZED;NA;NA
1053;VIBAE_v3_B11057;643	121521284352;0	343655805192025;0	303171850547523;1	13353467537104;0	256989788042708;0	314290550250944;CDS;-1;1018700;1019818;no;;conserved protein of unknown function;644	8;08PQJ;S;Function unknown;POORLY CHARACTERIZED;NA;NA
1054;VIBAE_v3_B11058;450	729686295257;0	176119932314725;0	330899092455253;0	532246646577134;0	594555179414178;0	647923846609279;CDS;-3;1019829;1020923;no;;conserved protein of unknown function;512	7;08Q34;S;Function unknown;POORLY CHARACTERIZED;NA;NA
1055;VIBAE_v3_B11059;264	87271319794;2	31564271526884;0	711115483822162;3	25635254462824;0	00112853531294942;0	00288005936624663;CDS;-3;1020981;1021649;no;;conserved protein of unknown function;165	6;05SHP;K;Transcription;INFORMATION STORAGE AND PROCESSING;Significant;Up
1056;VIBAE_v3_B11060;125	033316803112;2	29722541529332;0	730262222073362;3	14575414947665;0	00165659194479213;0	00394808501648921;CDS;1;1021948;1022451;no;;conserved exported protein of unknown function;124;06SYM;S;Function unknown;POORLY CHARACTERIZED;Significant;Up
1057;VIBAE_v3_B11061;105	666811999813;1	61453057532252;0	410429491497451;3	93375868150194;8	36277460386986e-05;0	000314449341574082;CDS;3;1022538;1023032;no;;conserved exported protein of unknown function;190	3;06WET;S;Function unknown;POORLY CHARACTERIZED;Significant;Up
1058;VIBAE_v3_B11062;176	647427709839;1	7930299232845;0	447464674618294;4	00708709534227;6	14721993107864e-05;0	000239648037101362;CDS;3;1023093;1023806;no;;conserved exported protein of unknown function;265	8;090TE;S;Function unknown;POORLY CHARACTERIZED;Significant;Up
1059;VIBAE_v3_B11063;124	026450853254;1	79303632335668;0	506947812430972;3	53692486561588;0	000404814810847962;0	00121097211107843;CDS;2;1023818;1024525;no;;conserved exported protein of unknown function;170	2;12A87;S;Function unknown;POORLY CHARACTERIZED;Significant;Up
1060;VIBAE_v3_B11064;437	708052293084;1	55598586723176;0	330476233168051;4	70831397560902;2	49774164990229e-06;1	4241210905778e-05;CDS;1;1024522;1026990;no;;putative fimbrial Usher protein;995	7;07X4N;N;Cell motility;CELLULAR PROCESSES AND SIGNALING;Significant;Up
1061;VIBAE_v3_B11064;437	708052293084;1	55598586723176;0	330476233168051;4	70831397560902;2	49774164990229e-06;1	4241210905778e-05;CDS;1;1024522;1026990;no;;putative fimbrial Usher protein;995	7;07X4N;U;Intracellular trafficking	secretion	and vesicular transport;CELLULAR PROCESSES AND SIGNALING;Significant;Up
1062;VIBAE_v3_B11065;198	27203595956;1	77723524447369;0	522517045521614;3	40129620594392;0	000670671141358998;0	0018465517938075;CDS;2;1026980;1027867;no;;conserved exported protein of unknown function;270	8;06GSG;S;Function unknown;POORLY CHARACTERIZED;Significant;Up
1063;VIBAE_v3_B11066;552	123892406671;1	89570067838271;0	495361683812515;3	82690212087578;0	0001297660838032;0	000462188136779909;CDS;-3;1028148;1029599;no;murP;"PTS system N-acetylmuramic acid-specific EIIBC component [Includes: N-acetylmuramic acid-specific phosphotransferase enzyme IIB component ; N-acetylmuramic acid permease IIC component]";850	5;08EKE;G;Carbohydrate transport and metabolism;METABOLISM;Significant;Up
1064;VIBAE_v3_B11067;201	728312805672;1	14023660554457;0	331475405627313;3	43988297830629;0	000581965757401904;0	00163677869269286;CDS;-3;1029627;1030529;no;murQ;N-acetylmuramic acid 6-phosphate etherase;497	3;5.00E+15;G;Carbohydrate transport and metabolism;METABOLISM;Significant;Up
1065;VIBAE_v3_B11068;314	868767322616;1	28676362878323;0	323323796998276;3	97979870559941;6	89736458758514e-05;0	000266658662462244;CDS;2;1030769;1031617;no;;putative DNA-binding transcriptional regulator;471	1;06G6Q;K;Transcription;INFORMATION STORAGE AND PROCESSING;Significant;Up
1066;VIBAE_v3_B11069;121	272365725719;0	92630835327321;0	380570255354004;2	4340009242487;0	0149329569580918;0	0263689556411874;CDS;-3;1031694;1031996;no;;conserved hypothetical protein;171	4;06AC9;S;Function unknown;POORLY CHARACTERIZED;Significant;Up
1067;VIBAE_v3_B11070;804	799405516624;-0	983357359908059;0	351570519216566;-2	79704157817144;0	00515728959697423;0	0103665979650995;CDS;-2;1031989;1033827;no;recQ;ATP-dependent DNA helicase recQ;1187	6;05C9U;L;Replication	recombination and repair;INFORMATION STORAGE AND PROCESSING;Significant;Down
1068;VIBAE_v3_B11071;185	477313372069;1	60709877090092;0	353460753967157;4	54675307757153;5	44798510249256e-06;2	88605286758625e-05;CDS;2;1034096;1035025;no;;putative Permease of the drug/metabolite transporter (DMT) superfamily RarD;486	1;05FR1;S;Function unknown;POORLY CHARACTERIZED;Significant;Up
1069;VIBAE_v3_B11072;133	099885297516;1	16512160132856;0	384757832847473;3	02819462493034;0	00246019585442964;0	00552652691937093;CDS;1;1035040;1035747;no;;putative Lysine/threonine efflux family protein;312;05CCF;E;Amino acid transport and metabolism;METABOLISM;Significant;Up
1070;VIBAE_v3_B11074;833	65552165771;-0	0355586318825028;0	301288316756784;-0	118021940795028;0	906050273139256;0	92370776932711;CDS;-1;1036526;1038700;no;uvrD;DNA helicase II;1388	6;05C4R;L;Replication	recombination and repair;INFORMATION STORAGE AND PROCESSING;NA;NA
1071;VIBAE_v3_B11075;102	896760120009;1	86196754589959;0	611050639263604;3	04715751241747;0	00231016619221107;0	0052401330701373;CDS;1;1039012;1039269;no;;conserved hypothetical protein;153	7;05WM8;S;Function unknown;POORLY CHARACTERIZED;Significant;Up
1072;VIBAE_v3_B11076;160	316137707045;2	10622257880954;0	495992791294876;4	24647820648941;2	17156891996697e-05;9	83551507582445e-05;CDS;2;1039373;1040275;no;;putative Xylose isomerase-like;442	6;5.00E+18;S;Function unknown;POORLY CHARACTERIZED;Significant;Up
1073;VIBAE_v3_B11077;260	376007329916;2	19535321917212;0	448723951945373;4	89243600582163;9	95955046893937e-07;6	19327172548459e-06;CDS;1;1040272;1041045;no;;conserved protein of unknown function;271	9;08VYT;S;Function unknown;POORLY CHARACTERIZED;Significant;Up
1074;VIBAE_v3_B11078;98	8610113041832;1	08635520623043;0	390505955104843;2	78191713091486;0	00540388365163155;0	0107845746695651;CDS;3;1041042;1041497;no;;putative DoxX protein;235	7;05QFA;S;Function unknown;POORLY CHARACTERIZED;Significant;Up
1075;VIBAE_v3_B11079;1730	2174125029;-1	66328536163695;0	331894454554914;-5	01148885981688;5	40105107794876e-07;3	51628220351635e-06;CDS;-2;1041562;1043604;no;prlC;oligopeptidase A;1297	3;05DGW;E;Amino acid transport and metabolism;METABOLISM;Significant;Down
1076;VIBAE_v3_B11080;36	9572754639548;0	643531823043598;0	54612149191216;1	1783675108452;0	238650124164465;0	295331858476593;NA;NA;NA;NA;NA;NA;NA;NA;NA;NA;NA;NA;NA;NA
1077;VIBAE_v3_B11081;453	443256979578;-1	32380647157464;0	339075470973392;-3	90416466214544;9	4551392151283e-05;0	000348939661510687;CDS;3;1043787;1044626;no;;putative DNA methylase	N-6 adenine-specific	involved in catabolism of external DNA;534	3;05D6S;S;Function unknown;POORLY CHARACTERIZED;Significant;Down
1078;VIBAE_v3_B11082;1666	57821172626;-1	8298414662584;0	362702592572958;-5	04501898725835;4	53476333662672e-07;3	0028456588264e-06;CDS;2;1044677;1046029;no;gor;glutathione disulfide reductase;865	5;05DC8;C;Energy production and conversion;METABOLISM;Significant;Down
1079;VIBAE_v3_B11083;318	976951582922;1	76980744411864;0	52652096718209;3	3613237732783;0	00077569838440381;0	00210252444218261;CDS;2;1046087;1046605;no;;transposase (fragment);248	8;05TAX;L;Replication	recombination and repair;INFORMATION STORAGE AND PROCESSING;Significant;Up
1080;VIBAE_v3_B11084;50	9617549012295;1	60594992408019;0	654710686293588;2	45291539866518;0	0141703661497181;0	0252245777697024;CDS;3;1046577;1046801;no;;ATP-dependent RNA helicase (fragment);97	4;06Q2X;L;Replication	recombination and repair;INFORMATION STORAGE AND PROCESSING;Significant;Up
1081;VIBAE_v3_B11085;244	279705282327;1	2852465950884;0	342478216783062;3	75278348258431;0	000174881893853648;0	000600394360769088;CDS;-1;1046861;1048027;no;;Aspartate aminotransferase;754	2;05C87;E;Amino acid transport and metabolism;METABOLISM;Significant;Up
1082;VIBAE_v3_B11086;361	461123696341;2	59379409012707;0	440509123889162;5	88817336455374;3	90487387049901e-09;3	53720717490008e-08;CDS;-1;1048040;1049515;no;;Uncharacterized Na(+)/H(+) antiporter HI_1107;919	8;05DFD;C;Energy production and conversion;METABOLISM;Significant;Up
1083;VIBAE_v3_B11087;193	672280079977;2	17410336928433;0	462220579816522;4	70360573332183;2	55606627043195e-06;1	4553928356133e-05;CDS;-2;1049653;1050663;no;galR;HTH-type transcriptional regulator galR;644	8;060NJ;K;Transcription;INFORMATION STORAGE AND PROCESSING;Significant;Up
1084;VIBAE_v3_B11088;115	8883925098;1	08918661982204;0	529100357125421;2	05856338056459;0	0395360837924667;0	0614858828210602;CDS;1;1051069;1051437;no;;conserved protein of unknown function;120	9;08ZSG;S;Function unknown;POORLY CHARACTERIZED;NA;NA
1085;VIBAE_v3_B11089;100	755846841883;1	29881702347233;0	454350234855717;2	85862518346619;0	00425481191851779;0	00877828989143304;CDS;-2;1051855;1052379;no;;mannonate hydrolase (fragment);322	8;05CHZ;G;Carbohydrate transport and metabolism;METABOLISM;Significant;Up
1086;VIBAE_v3_B11090;74	4799758130233;1	76807956169011;0	431638170809099;4	09620761383516;4	19973324086182e-05;0	000171807268944347;CDS;1;1052410;1052832;no;;conserved protein of unknown function;246	1;05E5H;L;Replication	recombination and repair;INFORMATION STORAGE AND PROCESSING;Significant;Up
1087;VIBAE_v3_B11091;69	3435833969642;0	728227001303104;0	429724782120582;1	69463580319825;0	0901445307644744;0	125584174849975;CDS;2;1052846;1053187;no;;conserved protein of unknown function;211	8;05E5H;L;Replication	recombination and repair;INFORMATION STORAGE AND PROCESSING;NA;NA
1088;VIBAE_v3_B11092;948	194781084686;-2	08131951433769;0	401279963475903;-5	18670181363957;2	14051044352227e-07;1	49052183130461e-06;NA;NA;NA;NA;NA;NA;NA;NA;NA;NA;NA;NA;Significant;Down
1089;VIBAE_v3_B11093;430	473058885674;-0	00742117711178369;0	313225679721636;-0	0236927480479215;0	981097690603053;0	984626818986517;CDS;-2;1054654;1055592;no;;putative ABC-type dipeptide/oligopeptide/nickel transport system	permease component;579	7;05C2T;P;Inorganic ion transport and metabolism;METABOLISM;NA;NA
1090;VIBAE_v3_B11094;404	694566351551;-0	122332322540831;0	310564388038728;-0	393903252441089;0	693652469010421;0	739413036884517;CDS;-3;1055595;1056572;no;;putative ABC-type dipeptide/oligopeptide/nickel transport system	permease component;603	2;05CJM;P;Inorganic ion transport and metabolism;METABOLISM;NA;NA
1091;VIBAE_v3_B11095;2527	61871557387;-2	99048265802931;0	376206838932128;-7	94903853028793;1	87964590223893e-15;4	73874584389754e-14;CDS;-1;1056770;1058326;no;;Putative dipeptide ABC transporter	periplasmic binding protein;986	5;05DEF;E;Amino acid transport and metabolism;METABOLISM;Significant;Down
1092;VIBAE_v3_B11096;1410	74117714249;-1	65771897475652;0	359038379569052;-4	61710800039332;3	89124782982622e-06;2	12042606351858e-05;CDS;-1;1058435;1060150;no;gsiA;Glutathione import ATP-binding protein gsiA;1092	8;08JQ6;S;Function unknown;POORLY CHARACTERIZED;Significant;Down
1093;VIBAE_v3_B11098;797	970886575582;-2	93936806148323;0	41652364916876;-7	05690557390729;1	70251227861755e-12;2	55376841792632e-11;CDS;3;1061598;1062038;no;cycB;Cytochrome c5;259	6;05MPD;C;Energy production and conversion;METABOLISM;Significant;Down
1094;VIBAE_v3_B11099;767	806155010384;0	213642968062487;0	268260458477719;0	796401263439398;0	425798844117578;0	487726548757435;CDS;-3;1062114;1064129;no;rep;ATP-dependent DNA helicase rep;1270	4;05C4R;L;Replication	recombination and repair;INFORMATION STORAGE AND PROCESSING;NA;NA
1095;VIBAE_v3_B11100;404	084531015297;-1	57632384795826;0	410146369838787;-3	84332024827588;0	000121380910731058;0	000434913622782088;CDS;1;1064299;1064880;no;;putative Transcriptional regulator TetR family;344;05Y7M;K;Transcription;INFORMATION STORAGE AND PROCESSING;Significant;Down
1096;VIBAE_v3_B11101;1770	05633283465;-3	14651168127726;0	370847275875965;-8	48465631531201;2	16357243923617e-17;9	33458830742614e-16;CDS;1;1064899;1066005;no;vexA;Multidrug efflux transporter VexA;640	6;0624X;V;Defense mechanisms;CELLULAR PROCESSES AND SIGNALING;Significant;Down
1097;VIBAE_v3_B11102;3024	5957294957;-2	45329461010524;0	364690453577968;-6	72706013013512;1	73125211754453e-11;2	20221583949053e-10;CDS;3;1066017;1069139;no;vexB;Multidrug efflux transporter VexB;1765;05BZS;V;Defense mechanisms;CELLULAR PROCESSES AND SIGNALING;Significant;Down
1098;VIBAE_v3_B11103;323	501844821683;-2	75143743378831;0	423868523082362;-6	49125208397151;8	51259028517026e-11;9	50005075825001e-10;CDS;1;1069261;1069512;no;;conserved hypothetical protein;153	7;05W0Z;S;Function unknown;POORLY CHARACTERIZED;Significant;Down
1099;VIBAE_v3_B11104;2506	00763304017;-2	89427832059855;0	38421153467705;-7	53303339274117;4	95749268369745e-14;9	47356478596979e-13;CDS;-1;1069856;1071340;no;ilvC;ketol-acid reductoisomerase;968	4;05C6M;E;Amino acid transport and metabolism;METABOLISM;Significant;Down
1100;VIBAE_v3_B11105;237	274640075614;0	483325340751886;0	31162305925287;1	55099350449444;0	12090324059125;0	162851645276596;CDS;2;1071422;1072375;no;ilvY;HTH-type transcriptional regulator ilvY;542	7;05EMY;K;Transcription;INFORMATION STORAGE AND PROCESSING;NA;NA
1101;VIBAE_v3_B11106;617	091017014724;-0	553677560677242;0	314972711328766;-1	75785882637724;0	078771533029496;0	111476569571672;CDS;-3;1072425;1073813;no;hemN;Oxygen-independent coproporphyrinogen-III oxidase;872	8;05D4P;H;Coenzyme transport and metabolism;METABOLISM;NA;NA
1102;VIBAE_v3_B11107;171	118135808015;-0	661956929953313;0	427929196323894;-1	54688424075717;0	12189116182174;0	163865888925147;CDS;-2;1073953;1074441;no;;conserved hypothetical protein;277	3;05XCT;S;Function unknown;POORLY CHARACTERIZED;NA;NA
1103;VIBAE_v3_B11108;297	847680691114;-0	679153285693078;0	370936133133519;-1	83091703673046;0	0671129270380278;0	0968843048134344;CDS;-3;1074450;1075001;no;;conserved hypothetical protein;276	2;05ZR3;S;Function unknown;POORLY CHARACTERIZED;NA;NA
1104;VIBAE_v3_B11109;235	59317579738;0	0916621305504682;0	378054828381583;0	242457240773422;0	80842588541387;0	841233411490244;CDS;-1;1075001;1075639;no;;putative S-adenosyl-L-methionine-dependent methyltransferase;422	9;08VYU;S;Function unknown;POORLY CHARACTERIZED;NA;NA
1105;VIBAE_v3_B11110;1011	66363054171;-2	77105835150926;0	477427740781565;-5	80414189375118;6	4696472447005e-09;5	66432504583088e-08;CDS;-1;1076354;1076971;no;cc;cytochrome c4;373	6;06RE7;C;Energy production and conversion;METABOLISM;Significant;Down
1106;VIBAE_v3_B11111;798	560437274835;-1	91033213195381;0	360571771587245;-5	29806347164805;1	17037286475695e-07;8	5930007701892e-07;CDS;1;1077139;1077819;no;;putative GTP-binding protein	ribosome biogenesis	YsxC;395	2;05WHM;S;Function unknown;POORLY CHARACTERIZED;Significant;Down
1107;VIBAE_v3_B11112;1727	08581169465;-1	00634149145396;0	313583189013814;-3	20916913505087;0	00133119159443661;0	00329063013745847;CDS;-3;1078569;1081361;no;polA;DNA polymerase I;1703;05C2M;L;Replication	recombination and repair;INFORMATION STORAGE AND PROCESSING;Significant;Down
1108;VIBAE_v3_B11113;1076	55359729929;-1	82805345121067;0	367884450341743;-4	96909681698293;6	72654797788611e-07;4	30437359135373e-06;CDS;-1;1082186;1083235;no;hemB;delta-aminolevulinic acid dehydratase;664	1;05D52;H;Coenzyme transport and metabolism;METABOLISM;Significant;Down
1109;VIBAE_v3_B11114;280	726970191639;0	616974551439949;0	322809039704558;1	91126788767941;0	0559701635740427;0	0827393622597559;CDS;1;1083424;1084185;no;;putative Deoxyribonuclease	TatD Mg-dependent;441;05F8V;L;Replication	recombination and repair;INFORMATION STORAGE AND PROCESSING;NA;NA
1110;VIBAE_v3_B11115;466	297566097868;1	08653828930958;0	361967173898887;3	00175918607774;0	0026842442531307;0	00596261263235242;CDS;-2;1084252;1084995;no;tatC;Sec-independent protein translocase protein tatC;444	5;05DCX;U;Intracellular trafficking	secretion	and vesicular transport;CELLULAR PROCESSES AND SIGNALING;Significant;Up
1111;VIBAE_v3_B11116;330	049505516064;-0	251051298268666;0	326645372873866;-0	768574482044199;0	442145958953385;0	502411305517218;CDS;-2;1085062;1085460;no;;putative Sec-independent protein translocase protein tatB homolog;203	4;05X8U;U;Intracellular trafficking	secretion	and vesicular transport;CELLULAR PROCESSES AND SIGNALING;NA;NA
1112;VIBAE_v3_B11117;175	460531176524;-0	803057556372546;0	594417547062442;-1	35099907521436;0	176695728933859;0	226553806859129;CDS;-2;1085464;1085700;no;tatA;Sec-independent protein translocase protein tatA;137	9;05WKS;U;Intracellular trafficking	secretion	and vesicular transport;CELLULAR PROCESSES AND SIGNALING;NA;NA
1113;VIBAE_v3_B11118;845	493149138882;-1	17394213697194;0	346559649034419;-3	38741726061521;0	000705539943997354;0	00193238525237495;CDS;-2;1085758;1087389;no;ubiB;ubiquinone biosynthesis protein ubiB;1012	3;05CNK;H;Coenzyme transport and metabolism;METABOLISM;Significant;Down
1114;VIBAE_v3_B11119;443	605828417378;-0	765099051885354;0	349673741113774;-2	18803690963003;0	0286669138575966;0	0467723331360787;CDS;-3;1087386;1087991;no;;putative Sterol-binding-like protein;341	3;05JC1;S;Function unknown;POORLY CHARACTERIZED;Significant;Down
1115;VIBAE_v3_B11120;848	119890547371;-1	37919472003486;0	34730573131412;-3	97112571340625;7	15338174754458e-05;0	000275200827775856;CDS;-3;1088001;1088783;no;ubiE;Ubiquinone/menaquinone biosynthesis methyltransferase ubiE;513	5;05DDZ;H;Coenzyme transport and metabolism;METABOLISM;Significant;Down
1116;VIBAE_v3_B11121;567	209390874664;1	39224859172567;0	326384552744871;4	26566937686529;1	99303743673921e-05;9	16578205797098e-05;CDS;-3;1088832;1090376;no;rmuC;DNA recombination protein rmuC;861	7;05CGY;S;Function unknown;POORLY CHARACTERIZED;Significant;Up
1117;VIBAE_v3_B11122;269	266432447493;0	53187087436844;0	294697837793065;1	80480073539568;0	071105869290459;0	102050090185381;CDS;3;1090518;1091402;no;;putative Permease of the drug/metabolite transporter (DMT) superfamily;528	5;07NVT;E;Amino acid transport and metabolism;METABOLISM;NA;NA
1118;VIBAE_v3_B11122;269	266432447493;0	53187087436844;0	294697837793065;1	80480073539568;0	071105869290459;0	102050090185381;CDS;3;1090518;1091402;no;;putative Permease of the drug/metabolite transporter (DMT) superfamily;528	5;07NVT;G;Carbohydrate transport and metabolism;METABOLISM;NA;NA
1119;VIBAE_v3_B11123;738	643814272489;0	205159870143197;0	272947267496238;0	751646543396975;0	452263645559879;0	512264650900483;CDS;3;1091508;1093562;no;;conserved protein of unknown function;820	5;05BZU;T;Signal transduction mechanisms;CELLULAR PROCESSES AND SIGNALING;NA;NA
1120;VIBAE_v3_B11124;0	813462651428874;0	365053131646612;2	61128814606827;0	139798103934359;0	888819511425958;0	909686880733097;NA;NA;NA;NA;NA;NA;NA;NA;NA;NA;NA;NA;NA;NA
1121;VIBAE_v3_B20001;0;NA;NA;NA;NA;NA;NA;NA;NA;NA;NA;NA;NA;NA;NA;NA;NA;NA;NA;NA
1122;VIBAE_v3_B20002;55	0919936551026;0	162739642216953;0	476079023796814;0	341833254737997;0	732476381800996;0	774877062142864;NA;NA;NA;NA;NA;NA;NA;NA;NA;NA;NA;NA;NA;NA
1123;VIBAE_v3_B20003;99	8321373284327;1	55820250644407;0	584694140741976;2	66498738035362;0	00769912118979302;0	0147801936602219;NA;NA;NA;NA;NA;NA;NA;NA;NA;NA;NA;NA;Significant;Up
1124;VIBAE_v3_B20004;204	037527203277;-0	456417824502739;0	310594509062107;-1	4694974031607;0	141697925653905;0	186891213003968;CDS;3;1096659;1097051;no;;putative Amino acid-binding ACT domain protein;64	7;08T01;S;Function unknown;POORLY CHARACTERIZED;NA;NA
1125;VIBAE_v3_B20005;60	3899233315489;-0	518246547967032;0	488830622873258;-1	06017610950982;0	28906448767499;0	347425296071175;NA;NA;NA;NA;NA;NA;NA;NA;NA;NA;NA;NA;NA;NA
1126;VIBAE_v3_B20007;1000	38715451318;-0	926037177012455;0	318717154939263;-2	90551406681867;0	00366650368036823;0	00774183547040417;CDS;1;1097749;1098504;no;;conserved membrane protein of unknown function;164	9;064Z8;S;Function unknown;POORLY CHARACTERIZED;Significant;Down
1127;VIBAE_v3_B20008;310	172166001639;-0	802483106111519;0	337215586688073;-2	37973313746562;0	017325179761064;0	0300854262655821;CDS;2;1098752;1099330;no;;conserved protein of unknown function;287	7;08S4N;S;Function unknown;POORLY CHARACTERIZED;Significant;Down
1128;VIBAE_v3_B20009;35	1755389316731;-0	472636692316198;0	598847671605862;-0	789243600211021;0	42996964348897;0	49090298476159;NA;NA;NA;NA;NA;NA;NA;NA;NA;NA;NA;NA;NA;NA
1129;VIBAE_v3_B20010;69	4349003910579;0	55885462161643;0	452922804229548;1	23388492784566;0	2172457866225;0	271882062504534;NA;NA;NA;NA;NA;NA;NA;NA;NA;NA;NA;NA;NA;NA
1130;VIBAE_v3_B20011;74	2447504250208;0	971241623358479;0	539983548792841;1	79865039505321;0	072074000263592;0	103297839418881;NA;NA;NA;NA;NA;NA;NA;NA;NA;NA;NA;NA;NA;NA
1131;VIBAE_v3_B20012;159	528529893313;0	372538869258267;0	370650576604204;1	00509453586006;0	314851330949198;0	373696205338172;NA;NA;NA;NA;NA;NA;NA;NA;NA;NA;NA;NA;NA;NA
1132;VIBAE_v3_B20013;24	7565357898619;1	37652755065123;0	753176725129591;1	82762890132377;0	067605265220997;0	0975277610995768;NA;NA;NA;NA;NA;NA;NA;NA;NA;NA;NA;NA;NA;NA
1133;VIBAE_v3_B20014;25	1077040363252;0	577925442314627;0	584753642869244;0	988322944819783;0	32299451169945;0	381629596686109;NA;NA;NA;NA;NA;NA;NA;NA;NA;NA;NA;NA;NA;NA
1134;VIBAE_v3_B20015;23	623297959215;-0	47664281407575;0	709110472846886;-0	672170038840576;0	501475452486974;0	560543474534719;NA;NA;NA;NA;NA;NA;NA;NA;NA;NA;NA;NA;NA;NA
1135;VIBAE_v3_B20016;54	7872269935509;1	75762067005893;0	75864906372676;2	3167769580112;0	0205158848462981;0	0348878415610554;NA;NA;NA;NA;NA;NA;NA;NA;NA;NA;NA;NA;Significant;Up
1136;VIBAE_v3_B20017;87	2464731049377;0	718799235912259;0	496212175489754;1	44857234751005;0	147457048229068;0	193450704338135;NA;NA;NA;NA;NA;NA;NA;NA;NA;NA;NA;NA;NA;NA
1137;VIBAE_v3_B20018;224	170873736206;0	0345848140284242;0	32512349676962;0	106374391183824;0	915285310652;0	932214413501732;CDS;1;1103161;1103898;no;;protein of unknown function;133	7;05DQD;S;Function unknown;POORLY CHARACTERIZED;NA;NA
1138;VIBAE_v3_B20019;242	664459599629;0	2294775957089;0	355907147304796;0	644768157781269;0	519077439824009;0	577135782588597;CDS;3;1104042;1104749;no;;conserved protein of unknown function;381	3;05CG9;E;Amino acid transport and metabolism;METABOLISM;NA;NA
1139;VIBAE_v3_B20020;137	873216917579;0	117322496392436;0	471106306605128;0	249036140564285;0	803332825757761;0	837138415287906;NA;NA;NA;NA;NA;NA;NA;NA;NA;NA;NA;NA;NA;NA
1140;VIBAE_v3_B20022;54	2093459726319;1	19009584408846;0	727023393365067;1	63694298553454;0	101642383109568;0	139833456053104;NA;NA;NA;NA;NA;NA;NA;NA;NA;NA;NA;NA;NA;NA
1141;VIBAE_v3_B20023;92	731572173498;-0	127971005413072;0	459680628701266;-0	278391120754051;0	780712134830939;0	817842374034413;CDS;1;1105432;1105905;no;;putative hydrolase;188	3;0663Z;S;Function unknown;POORLY CHARACTERIZED;NA;NA
1142;VIBAE_v3_B20024;97	7123664965644;0	490894274757377;0	413574967397197;1	18695354761625;0	235245943917781;0	291791427177212;NA;NA;NA;NA;NA;NA;NA;NA;NA;NA;NA;NA;NA;NA
1143;VIBAE_v3_B20025;167	007625114943;0	249052563053694;0	369270971168508;0	674443924648614;0	500029125020929;0	559299133397961;CDS;3;1106589;1107023;no;;putative acetyltransferase;241	9;08R6G;S;Function unknown;POORLY CHARACTERIZED;NA;NA
1144;VIBAE_v3_B20026;59	5277688611034;0	616967274462242;0	458102899787093;1	34678753343186;0	178048670932495;0	228078875987907;NA;NA;NA;NA;NA;NA;NA;NA;NA;NA;NA;NA;NA;NA
1145;VIBAE_v3_B20027;59	467085277749;0	751319213150175;0	547441318515117;1	37241963246044;0	169932841890255;0	218888563653653;NA;NA;NA;NA;NA;NA;NA;NA;NA;NA;NA;NA;NA;NA
1146;VIBAE_v3_B20028;279	238968359478;1	34338764371818;0	45396779309951;2	95921354804944;0	003084252921312;0	00668095159197241;CDS;3;1107720;1108235;no;;Acetyltransferase;329	3;05WDP;J;Translation	ribosomal structure and biogenesis;INFORMATION STORAGE AND PROCESSING;Significant;Up
1147;VIBAE_v3_B20030;53	9207353851927;0	815052587442436;0	621788092704072;1	31082051426537;0	189918410086491;0	241583144745278;NA;NA;NA;NA;NA;NA;NA;NA;NA;NA;NA;NA;NA;NA
1148;VIBAE_v3_B20031;255	602941562391;0	171623338783608;0	302087541571084;0	568124517452911;0	569950420973258;0	62522739496018;CDS;2;1108928;1109362;no;;putative acetyltransferase;242	3;08R6G;S;Function unknown;POORLY CHARACTERIZED;NA;NA
1149;VIBAE_v3_B20032;44	0420635398926;1	34602531615661;0	639542990973391;2	10466745028031;0	0353202657445622;0	0557793630720727;NA;NA;NA;NA;NA;NA;NA;NA;NA;NA;NA;NA;NA;NA
1150;VIBAE_v3_B20033;243	565748814997;0	374197769270259;0	345277965772852;1	08375803371256;0	278472096859983;0	336822463976598;NA;NA;NA;NA;NA;NA;NA;NA;NA;NA;NA;NA;NA;NA
1151;VIBAE_v3_B20034;177	059441590791;-0	174482400989943;0	423191934710442;-0	41230086558556;0	680118914285132;0	727327919057227;CDS;2;1110935;1111474;no;;conserved protein of unknown function;75	9;05VTN;S;Function unknown;POORLY CHARACTERIZED;NA;NA
1152;VIBAE_v3_B20035;122	199295247918;-0	0200298144355696;0	354165592313176;-0	0565549417286644;0	954899728351393;0	96239994271083;CDS;3;1111614;1112150;no;;conserved protein of unknown function;289	7;COG3575;S;Function unknown;POORLY CHARACTERIZED;NA;NA
1153;VIBAE_v3_B20036;113	858618056862;1	007687683612;0	456856660486601;2	20569769638186;0	0274051733258729;0	0450297017545262;CDS;2;1112300;1112743;no;;putative acetyltransferase;187	2;11XH1;S;Function unknown;POORLY CHARACTERIZED;Significant;Up
1154;VIBAE_v3_B20037;51	5153915333338;1	34932552802092;0	501866605464194;2	68861389327325;0	00717493549529645;0	0139078763537821;NA;NA;NA;NA;NA;NA;NA;NA;NA;NA;NA;NA;Significant;Up
1155;VIBAE_v3_B20038;164	693864161979;-0	0106661343103304;0	408063994831727;-0	0261383862468159;0	979146959715536;0	983376536215387;NA;NA;NA;NA;NA;NA;NA;NA;NA;NA;NA;NA;NA;NA
1156;VIBAE_v3_B20039;50	6026557696214;0	831840637191893;0	542722470189858;1	53271825450841;0	125345289437027;0	167862411614067;NA;NA;NA;NA;NA;NA;NA;NA;NA;NA;NA;NA;NA;NA
1157;VIBAE_v3_B20040;464	069211284692;0	116641845839389;0	320628714163057;0	363791016484163;0	716014071488265;0	760151925210145;CDS;1;1115527;1116282;no;;conserved protein of unknown function;147	1;05UJE;S;Function unknown;POORLY CHARACTERIZED;NA;NA
1158;VIBAE_v3_B20041;170	347248288158;-0	0750412832305031;0	362694375561806;-0	206899495241043;0	836088350727831;0	865667923749622;NA;NA;NA;NA;NA;NA;NA;NA;NA;NA;NA;NA;NA;NA
1159;VIBAE_v3_B20042;87	9143404834919;0	284696335310662;0	445157783673996;0	63954028380902;0	522471516118187;0	580138841855827;NA;NA;NA;NA;NA;NA;NA;NA;NA;NA;NA;NA;NA;NA
1160;VIBAE_v3_B20043;55	0461534820846;1	60678334572199;0	742829925051929;2	16305683378286;0	0305368086084401;0	0493042222323772;NA;NA;NA;NA;NA;NA;NA;NA;NA;NA;NA;NA;Significant;Up
1161;VIBAE_v3_B20044;40	9764327650538;0	883326548841491;0	564041271162253;1	56606722593424;0	117332879801488;0	158501646859014;NA;NA;NA;NA;NA;NA;NA;NA;NA;NA;NA;NA;NA;NA
1162;VIBAE_v3_B20046;71	15539014655;0	745845967303202;0	577901070731989;1	29061184530855;0	196838306485478;0	249475564095011;NA;NA;NA;NA;NA;NA;NA;NA;NA;NA;NA;NA;NA;NA
1163;VIBAE_v3_B20047;64	4269922811167;0	617635759843264;0	530771710254328;1	16365614050401;0	244563390361119;0	30156092771399;NA;NA;NA;NA;NA;NA;NA;NA;NA;NA;NA;NA;NA;NA
1164;VIBAE_v3_B20049;16	9299960191021;2	39009856626301;0	838981446591292;2	84880979904117;0	00438831063142915;0	00901132482459812;NA;NA;NA;NA;NA;NA;NA;NA;NA;NA;NA;NA;Significant;Up
1165;VIBAE_v3_B20050;20	5408003598607;-0	0506578131014187;0	62989621504007;-0	0804224757854692;0	935901251707716;0	947676442873649;NA;NA;NA;NA;NA;NA;NA;NA;NA;NA;NA;NA;NA;NA
1166;VIBAE_v3_B20053;169	77629460759;0	979039236661787;0	453260943799553;2	15999028827587;0	0307734213963545;0	0495905924311681;NA;NA;NA;NA;NA;NA;NA;NA;NA;NA;NA;NA;Significant;Up
1167;VIBAE_v3_B20054;210	554257709104;0	59028206788449;0	35053537084329;1	68394438046134;0	0921924182674563;0	128053524875309;NA;NA;NA;NA;NA;NA;NA;NA;NA;NA;NA;NA;NA;NA
1168;VIBAE_v3_B20055;75	0296026356714;1	22831794412746;0	425371814890312;2	88763359754854;0	00388151730602635;0	00811396100185828;NA;NA;NA;NA;NA;NA;NA;NA;NA;NA;NA;NA;Significant;Up
1169;VIBAE_v3_B20056;56	2587983551837;0	666486551677724;0	489869931573562;1	36053778507457;0	173659804260284;0	223276891191794;NA;NA;NA;NA;NA;NA;NA;NA;NA;NA;NA;NA;NA;NA
1170;VIBAE_v3_B20057;30	6916814486213;2	00271909124646;1	00830974849125;1	98621415120022;0	0470095502031181;0	0712033903728011;NA;NA;NA;NA;NA;NA;NA;NA;NA;NA;NA;NA;NA;NA
1171;VIBAE_v3_B20058;175	006795876569;0	568147321836898;0	342317810253003;1	65970716340171;0	0969733775933654;0	134071220755941;CDS;2;1124528;1125040;no;;conserved protein of unknown function;82	4;00YTT;S;Function unknown;POORLY CHARACTERIZED;NA;NA
1172;VIBAE_v3_B20059;38	0029573680173;1	07176021632802;0	519069726134602;2	06477119039321;0	0389446549968975;0	0607014454979576;NA;NA;NA;NA;NA;NA;NA;NA;NA;NA;NA;NA;NA;NA
1173;VIBAE_v3_B20060;13	1803963190021;0	68472433376149;0	991538502864268;0	690567569270906;0	489837333755684;0	549589609052959;NA;NA;NA;NA;NA;NA;NA;NA;NA;NA;NA;NA;NA;NA
1174;VIBAE_v3_B20061;25	2254948996392;0	506044430786066;0	618288180972782;0	818460462870053;0	413094309152813;0	474944968078166;NA;NA;NA;NA;NA;NA;NA;NA;NA;NA;NA;NA;NA;NA
1175;VIBAE_v3_B20062;17	5586344104592;0	220021795608764;0	782111224437074;0	281317782860264;0	778466672086823;0	816148459548778;NA;NA;NA;NA;NA;NA;NA;NA;NA;NA;NA;NA;NA;NA
1176;VIBAE_v3_B20063;430	527442570324;-0	447322408913668;0	363259098110065;-1	23141419235185;0	2181679915533;0	272872996010329;CDS;3;1127298;1127678;no;;conserved protein of unknown function;75	1;0720R;S;Function unknown;POORLY CHARACTERIZED;NA;NA
1177;VIBAE_v3_B20064;139	377815019113;0	610858344036163;0	400450189248622;1	52542903071749;0	127152122406116;0	169901542870242;NA;NA;NA;NA;NA;NA;NA;NA;NA;NA;NA;NA;NA;NA
1178;VIBAE_v3_B20065;53	8222164272892;1	67047386124818;0	459076050375073;3	63877370619394;0	000273939378695437;0	000872478158173824;CDS;1;1128259;1128579;no;;conserved protein of unknown function;181	8;0686W;S;Function unknown;POORLY CHARACTERIZED;Significant;Up
1179;VIBAE_v3_B20066;54	0517181667765;1	35548088119026;0	524242090571065;2	58560101443536;0	00972093837196066;0	018091552833461;CDS;3;1128576;1128929;no;;conserved protein of unknown function;233;05QQN;L;Replication	recombination and repair;INFORMATION STORAGE AND PROCESSING;Significant;Up
1180;VIBAE_v3_B20067;584	117251419859;-0	694116504471383;0	342024795210642;-2	02943328726766;0	042414177534365;0	065162750727356;CDS;2;1128989;1130542;no;;putative transposase (IS66);866	7;05E5H;L;Replication	recombination and repair;INFORMATION STORAGE AND PROCESSING;NA;NA
1181;VIBAE_v3_B20068;252	780427858283;1	17017289020161;0	398049726973626;2	93976558933589;0	00328460636306822;0	00704927057920025;CDS;3;1130574;1131668;no;;protein of unknown function;229	6;08VT2;S;Function unknown;POORLY CHARACTERIZED;Significant;Up
1182;VIBAE_v3_B20069;188	578367763512;-1	83685125291332;0	418167209454589;-4	39262383894018;1	11990799730343e-05;5	44978484734287e-05;CDS;2;1131896;1132165;no;;conserved protein of unknown function;166	4;05P2S;S;Function unknown;POORLY CHARACTERIZED;Significant;Down
1183;VIBAE_v3_B20070;302	718510481284;-1	65638367510615;0	393608652368153;-4	20819935014256;2	57413728228338e-05;0	000113877003449851;CDS;1;1132162;1132695;no;;Acetyltransferase;351	7;05G4N;K;Transcription;INFORMATION STORAGE AND PROCESSING;Significant;Down
1184;VIBAE_v3_B20071;83	5132836955544;-0	362606596252971;0	459097925906332;-0	789824078462407;0	429630514974097;0	490855502365983;NA;NA;NA;NA;NA;NA;NA;NA;NA;NA;NA;NA;NA;NA
1185;VIBAE_v3_B20072;74	9655759945696;0	0275607392579436;0	482631296707596;0	0571051638092202;0	954461423013101;0	962279223153416;NA;NA;NA;NA;NA;NA;NA;NA;NA;NA;NA;NA;NA;NA
1186;VIBAE_v3_B20073;71	0609434078177;1	01739962990573;0	546639503634309;1	86118936363288;0	0627174398883792;0	0913705781016325;NA;NA;NA;NA;NA;NA;NA;NA;NA;NA;NA;NA;NA;NA
1187;VIBAE_v3_B20074;102	541737145334;-0	156878476331517;0	397420978866105;-0	394741306256938;0	693033815158821;0	739170353269844;NA;NA;NA;NA;NA;NA;NA;NA;NA;NA;NA;NA;NA;NA
1188;VIBAE_v3_B20075;264	344366096525;0	149767715297258;0	293927694273359;0	509539312610571;0	610374249803922;0	663657114946587;NA;NA;NA;NA;NA;NA;NA;NA;NA;NA;NA;NA;NA;NA
1189;VIBAE_v3_B20076;203	980318014329;0	146270130037306;0	340780142600289;0	429221400405572;0	667762110478216;0	716192832483684;NA;NA;NA;NA;NA;NA;NA;NA;NA;NA;NA;NA;NA;NA
1190;VIBAE_v3_B20077;591	355332553314;-0	70232891774615;0	318335301329074;-2	20625521207944;0	0273661354129883;0	0450185836098098;CDS;-1;1136471;1138024;no;;putative transposase (IS66);866	7;05E5H;L;Replication	recombination and repair;INFORMATION STORAGE AND PROCESSING;Significant;Down
1191;VIBAE_v3_B20078;55	2363119727867;1	61745973110466;0	587489529187065;2	75317201541074;0	00590208761087212;0	0116841232977766;CDS;-2;1138084;1138437;no;;conserved protein of unknown function;233;05QQN;L;Replication	recombination and repair;INFORMATION STORAGE AND PROCESSING;Significant;Up
1192;VIBAE_v3_B20079;49	2179874352416;1	43552479471085;0	544351927224643;2	63712632015435;0	00836116894403714;0	0158619637492273;CDS;-3;1138434;1138754;no;;conserved protein of unknown function;181	8;0686W;S;Function unknown;POORLY CHARACTERIZED;Significant;Up
1193;VIBAE_v3_B20080;379	621993873642;-1	01041013961224;0	470297817714824;-2	14844743384483;0	0316782280407839;0	0507749461320109;NA;NA;NA;NA;NA;NA;NA;NA;NA;NA;NA;NA;NA;NA
1194;VIBAE_v3_B20081;1211	19697411204;-2	12788898306919;0	334723138174638;-6	35716130851697;2	05516148967655e-10;2	18851166267083e-09;CDS;-2;1139686;1141086;no;;conserved protein of unknown function;228	4;05WY1;S;Function unknown;POORLY CHARACTERIZED;Significant;Down
1195;VIBAE_v3_B20082;273	087549542561;0	748340171411881;0	359309245963432;2	08271893868282;0	0372768501301503;0	0584721206126982;NA;NA;NA;NA;NA;NA;NA;NA;NA;NA;NA;NA;NA;NA
1196;VIBAE_v3_B20083;31	9021586377919;0	775623338228253;0	51803141007318;1	49725156263919;0	134327813201036;0	178464094681376;NA;NA;NA;NA;NA;NA;NA;NA;NA;NA;NA;NA;NA;NA
1197;VIBAE_v3_B20084;131	810530102916;-1	11093127799804;0	587526597568545;-1	89086125223196;0	0586428680398293;0	0862031621871042;CDS;1;1142314;1142535;no;;conserved protein of unknown function;93	6;068T7;S;Function unknown;POORLY CHARACTERIZED;NA;NA
1198;VIBAE_v3_B20085;76	7724562798028;1	21382478222993;0	444919669918006;2	72818862437263;0	00636831813240861;0	0125123997108592;NA;NA;NA;NA;NA;NA;NA;NA;NA;NA;NA;NA;Significant;Up
1199;VIBAE_v3_B20086;26	2926367973297;-1	1210732868517;0	579899742976984;-1	93321914766946;0	0532092069454594;0	0795008866579374;NA;NA;NA;NA;NA;NA;NA;NA;NA;NA;NA;NA;NA;NA
1200;VIBAE_v3_B20087;200	618592186138;-0	255006559096868;0	336397168466208;-0	758052037891882;0	448419830713742;0	508849509635849;CDS;3;1143576;1143962;no;;conserved protein of unknown function;261	5;08V5Q;S;Function unknown;POORLY CHARACTERIZED;NA;NA
1201;VIBAE_v3_B20088;76	1616017954496;0	167361950650866;0	430813323017387;0	388479050458966;0	697661554424812;0	743118759294435;CDS;-1;1144088;1144378;no;StbE;"RelE/StbE toxin-antitoxin system; Qin prophage";187	2;05K4U;D;Cell cycle control	cell division	chromosome partitioning;CELLULAR PROCESSES AND SIGNALING;NA;NA
1202;VIBAE_v3_B20088;76	1616017954496;0	167361950650866;0	430813323017387;0	388479050458966;0	697661554424812;0	743118759294435;CDS;-1;1144088;1144378;no;StbE;"RelE/StbE toxin-antitoxin system; Qin prophage";187	2;05K4U;J;Translation	ribosomal structure and biogenesis;INFORMATION STORAGE AND PROCESSING;NA;NA
1203;VIBAE_v3_B20089;45	7852924066158;-0	826010110162217;0	458671661786022;-1	80087452306475;0	0717226594022361;0	102829506542774;CDS;-3;1144368;1144616;no;StbD;StbD antitoxin of toxin-antitoxin stability system;149	8;05YYQ;D;Cell cycle control	cell division	chromosome partitioning;CELLULAR PROCESSES AND SIGNALING;NA;NA
1204;VIBAE_v3_B20090;146	518842850042;0	0266301211885239;0	384233895080902;0	0693070588759923;0	944745207080537;0	955014176722717;CDS;2;1144814;1145155;no;;conserved protein of unknown function;229	9;069S5;S;Function unknown;POORLY CHARACTERIZED;NA;NA
1205;VIBAE_v3_B20091;68	5168798718085;0	0207983364479131;0	470585849835904;0	0441966889891943;0	964747621280259;0	971035231789432;CDS;-3;1145283;1145573;no;StbE;"RelE/StbE toxin-antitoxin system; Qin prophage";188;05K4U;D;Cell cycle control	cell division	chromosome partitioning;CELLULAR PROCESSES AND SIGNALING;NA;NA
1206;VIBAE_v3_B20091;68	5168798718085;0	0207983364479131;0	470585849835904;0	0441966889891943;0	964747621280259;0	971035231789432;CDS;-3;1145283;1145573;no;StbE;"RelE/StbE toxin-antitoxin system; Qin prophage";188;05K4U;J;Translation	ribosomal structure and biogenesis;INFORMATION STORAGE AND PROCESSING;NA;NA
1207;VIBAE_v3_B20092;41	9917268280899;-0	067110904869932;0	493798003460813;-0	135907606753331;0	891894321956598;0	911941787781178;CDS;-2;1145563;1145811;no;StbD;StbD antitoxin of toxin-antitoxin stability system;151	8;05YYQ;D;Cell cycle control	cell division	chromosome partitioning;CELLULAR PROCESSES AND SIGNALING;NA;NA
1208;VIBAE_v3_B20093;112	987896225939;0	368445709548716;0	37241390893953;0	989344653098179;0	322494543850856;0	381146474446719;NA;NA;NA;NA;NA;NA;NA;NA;NA;NA;NA;NA;NA;NA
1209;VIBAE_v3_B20094;36	0741330452182;1	17643425373809;0	537823814636672;2	18739710240022;0	0287135475265648;0	0468301622753989;NA;NA;NA;NA;NA;NA;NA;NA;NA;NA;NA;NA;Significant;Up
1210;VIBAE_v3_B20095;48	1698052403166;1	60266962770137;0	501802881437119;3	19382308668988;0	00140402130737333;0	00345230856131456;NA;NA;NA;NA;NA;NA;NA;NA;NA;NA;NA;NA;Significant;Up
1211;VIBAE_v3_B20096;150	13763085317;2	28126454017654;0	444280705543491;5	13473691680096;2	82538971477401e-07;1	93006909073591e-06;CDS;-3;1147164;1147904;no;;Transposase subunit IstB	IS21 family	ATPAse;476	1;COG1484;L;Replication	recombination and repair;INFORMATION STORAGE AND PROCESSING;Significant;Up
1212;VIBAE_v3_B20097;253	066443235572;2	15549607115093;0	589919729193859;3	65388028994465;0	000258306735997046;0	000828998228640827;CDS;-1;1147916;1149448;no;istA;IS21 transposase subunit IstA;1040	8;05D70;L;Replication	recombination and repair;INFORMATION STORAGE AND PROCESSING;Significant;Up
1213;VIBAE_v3_B20098;72	0701503107091;1	92557398634097;0	467736463456919;4	11679254619055;3	8418158935844e-05;0	000160124408412738;NA;NA;NA;NA;NA;NA;NA;NA;NA;NA;NA;NA;Significant;Up
1214;VIBAE_v3_B20099;174	818829305227;1	21994499331316;0	398346475880016;3	06252236979904;0	00219480070207369;0	00501651607765068;CDS;2;1150622;1151143;no;;putative acetyltransferase;303	9;05KWH;S;Function unknown;POORLY CHARACTERIZED;Significant;Up
1215;VIBAE_v3_B20100;68	7069355713218;-0	72138130942932;0	470283945698678;-1	53392714343586;0	125047577473122;0	167517321294819;CDS;2;1151372;1151626;no;yefM;Antitoxin YefM;162	2;05VTW;D;Cell cycle control	cell division	chromosome partitioning;CELLULAR PROCESSES AND SIGNALING;NA;NA
1216;VIBAE_v3_B20101;79	8753581882078;-0	871358241894272;0	452439050904339;-1	92591298242845;0	0541152401262957;0	0806812539823824;CDS;3;1151619;1151888;no;yoeB;Toxin YoeB;191	8;05KRQ;S;Function unknown;POORLY CHARACTERIZED;NA;NA
1217;VIBAE_v3_B20101;79	8753581882078;-0	871358241894272;0	452439050904339;-1	92591298242845;0	0541152401262957;0	0806812539823824;CDS;3;1151619;1151888;no;yoeB;Toxin YoeB;191	8;05KRQ;S;Virulence;POORLY CHARACTERIZED;NA;NA
1218;VIBAE_v3_B20102;373	804175685361;-0	234960937116555;0	389410352542058;-0	603376195786111;0	546258454225936;0	602713322155429;NA;NA;NA;NA;NA;NA;NA;NA;NA;NA;NA;NA;NA;NA
1219;VIBAE_v3_B20103;367	076397487914;-1	63796617588809;0	389476633908913;-4	20555697898725;2	60439961223922e-05;0	000114972704401067;NA;NA;NA;NA;NA;NA;NA;NA;NA;NA;NA;NA;Significant;Down
1220;VIBAE_v3_B20104;342	267302162247;-1	81248488698898;0	384309615122206;-4	71621009641572;2	40278322653555e-06;1	38317026176771e-05;NA;NA;NA;NA;NA;NA;NA;NA;NA;NA;NA;NA;Significant;Down
1221;VIBAE_v3_B20106;39	8907674563642;0	556953800837615;0	534294130152042;1	04241048030815;0	297221409592769;0	355798512341458;NA;NA;NA;NA;NA;NA;NA;NA;NA;NA;NA;NA;NA;NA
1222;VIBAE_v3_B20107;37	3362987011528;1	38824026319744;0	671818357857725;2	06639227249493;0	0387914550011328;0	0605077298470894;NA;NA;NA;NA;NA;NA;NA;NA;NA;NA;NA;NA;NA;NA
1223;VIBAE_v3_B20108;82	7673648610905;0	665695376483165;0	497836715807069;1	33717613696686;0	181165149291728;0	231504167873551;NA;NA;NA;NA;NA;NA;NA;NA;NA;NA;NA;NA;NA;NA
1224;VIBAE_v3_B20109;133	388568044876;1	14395703802973;0	471417561259729;2	4266322089759;0	0152396965314192;0	0268028523776179;NA;NA;NA;NA;NA;NA;NA;NA;NA;NA;NA;NA;Significant;Up
1225;VIBAE_v3_B20110;51	2665380330676;1	28807295246324;0	578776637222951;2	2255095828394;0	0260470485412145;0	043085730492088;NA;NA;NA;NA;NA;NA;NA;NA;NA;NA;NA;NA;Significant;Up
1226;VIBAE_v3_B20111;151	312917041572;0	885357270392167;0	437747246999024;2	02253075595959;0	0431215495483611;0	0661766354455047;CDS;3;1156068;1156517;no;;conserved protein of unknown function;127	9;05YXZ;S;Function unknown;POORLY CHARACTERIZED;NA;NA
1227;VIBAE_v3_B20112;110	92767478626;1	42431479291407;0	568361020764518;2	50600365063421;0	0122104359117225;0	0221406734361173;NA;NA;NA;NA;NA;NA;NA;NA;NA;NA;NA;NA;Significant;Up
1228;VIBAE_v3_B20113;263	699722339131;-2	15120131677436;0	417357704121996;-5	15433474817456;2	54532904800914e-07;1	75778911978849e-06;CDS;-1;1157207;1157704;no;;Acetyltransferase;324	3;05G4N;K;Transcription;INFORMATION STORAGE AND PROCESSING;Significant;Down
1229;VIBAE_v3_B20114;119	800194503729;-2	21976679245324;0	472772061658413;-4	69521567045784;2	66325580158699e-06;1	51231011257009e-05;CDS;-2;1157701;1157973;no;;conserved protein of unknown function;158	7;COG4453;S;Function unknown;POORLY CHARACTERIZED;Significant;Down
1230;VIBAE_v3_B20115;61	0230690919379;0	608718886806483;0	446034079453283;1	3647362720638;0	172335954918895;0	221779203977729;NA;NA;NA;NA;NA;NA;NA;NA;NA;NA;NA;NA;NA;NA
1231;VIBAE_v3_B20116;599	48414625224;1	0697859753392;0	39920207266754;2	6798106738041;0	0073663810912598;0	0142131419395677;NA;NA;NA;NA;NA;NA;NA;NA;NA;NA;NA;NA;Significant;Up
1232;VIBAE_v3_B20117;222	135493960022;0	0775867537873893;0	365714008976445;0	212151440423455;0	831988889297592;0	862063258655712;CDS;3;1160109;1160525;no;;conserved protein of unknown function;162	5;07MHU;S;Function unknown;POORLY CHARACTERIZED;NA;NA
1233;VIBAE_v3_B20118;142	459357437111;-0	0957571661890327;0	422199473626332;-0	226805508227096;0	820574980368817;0	851712870248884;NA;NA;NA;NA;NA;NA;NA;NA;NA;NA;NA;NA;NA;NA
1234;VIBAE_v3_B20119;44	8542658595397;0	705633098339233;0	452127515078056;1	56069488099482;0	118595759656444;0	16000104905294;NA;NA;NA;NA;NA;NA;NA;NA;NA;NA;NA;NA;NA;NA
1235;VIBAE_v3_B20120;290	364566637832;-0	731085114908638;0	320488115046273;-2	28116139284317;0	0225388983648296;0	0379425943913161;NA;NA;NA;NA;NA;NA;NA;NA;NA;NA;NA;NA;Significant;Down
1236;VIBAE_v3_B20121;124	94359971553;0	343293762166424;0	474391223809194;0	723651165824478;0	469279920810874;0	529362929540029;NA;NA;NA;NA;NA;NA;NA;NA;NA;NA;NA;NA;NA;NA
1237;VIBAE_v3_B20123;162	969401125906;0	433443831948689;0	348449990812034;1	24391976862615;0	213529092884333;0	268054194398313;CDS;2;1163339;1163773;no;;putative acetyltransferase;241	9;08R6G;S;Function unknown;POORLY CHARACTERIZED;NA;NA
1238;VIBAE_v3_B20124;219	661274492487;0	48829022231763;0	324222570085172;1	50603402529737;0	132058439267118;0	175728002649567;NA;NA;NA;NA;NA;NA;NA;NA;NA;NA;NA;NA;NA;NA
1239;VIBAE_v3_B20125;423	808633165541;-3	19067291351163;0	410574851862947;-7	77123318448326;7	77256593968724e-15;1	66811222859442e-13;NA;NA;NA;NA;NA;NA;NA;NA;NA;NA;NA;NA;Significant;Down
1240;VIBAE_v3_B20126;1402	28510533836;-4	03209592420105;0	47715331439494;-8	45031523948231;2	9051732198317e-17;1	16905287740343e-15;CDS;1;1164781;1165251;no;;conserved protein of unknown function;88	2;079IU;S;Function unknown;POORLY CHARACTERIZED;Significant;Down
1241;VIBAE_v3_B20127;383	744767675864;-0	462503070683295;0	300521934753496;-1	53899937807423;0	123804448076007;0	166171140217475;CDS;3;1165419;1166165;no;;Predicted protein;127	9;05ZPJ;S;Function unknown;POORLY CHARACTERIZED;NA;NA
1242;VIBAE_v3_B20128;175	436351275271;0	563401574525156;0	351041512665487;1	60494287483894;0	108506376854617;0	148108019287858;NA;NA;NA;NA;NA;NA;NA;NA;NA;NA;NA;NA;NA;NA
1243;VIBAE_v3_B20129;52	4796610133721;1	50042187972503;0	472915395976786;3	17270677269022;0	00151024973081271;0	00365763606681203;CDS;2;1167416;1167736;no;;conserved protein of unknown function;181	8;0686W;S;Function unknown;POORLY CHARACTERIZED;Significant;Up
1244;VIBAE_v3_B20130;56	4243737964505;2	0181274308203;0	707636301472922;2	85192750374682;0	00434550099843519;0	00892779660208702;CDS;1;1167733;1168086;no;;conserved protein of unknown function;233;05QQN;L;Replication	recombination and repair;INFORMATION STORAGE AND PROCESSING;Significant;Up
1245;VIBAE_v3_B20131;256	857139960687;-0	398767513466895;0	349457217344637;-1	14110538765502;0	253826069539688;0	311057716258739;CDS;3;1168146;1168883;no;trn;transposase;392	9;05E5H;L;Replication	recombination and repair;INFORMATION STORAGE AND PROCESSING;NA;NA
1246;VIBAE_v3_B20132;307	81034451973;-0	320623212146978;0	34026274891168;-0	942281261091558;0	346048659456792;0	405896215142759;CDS;2;1168904;1169698;no;trn;transposase;461	8;COG3436;L;Replication	recombination and repair;INFORMATION STORAGE AND PROCESSING;NA;NA
1247;VIBAE_v3_B20133;157	240762342882;0	510536485766761;0	386914429874106;1	31950748369059;0	186999509875764;0	238304795624261;NA;NA;NA;NA;NA;NA;NA;NA;NA;NA;NA;NA;NA;NA
1248;VIBAE_v3_B20134;91	0418723474207;1	42773722917212;0	433237306610469;3	2955085062788;0	000982437291882471;0	00257451475674899;NA;NA;NA;NA;NA;NA;NA;NA;NA;NA;NA;NA;Significant;Up
1249;VIBAE_v3_B20135;160	715205693204;1	35805827236467;0	426908749946648;3	18114414973782;0	00146694617775422;0	00358157650592605;CDS;2;1171832;1172236;no;;conserved protein of unknown function;250	8;05MCF;S;Function unknown;POORLY CHARACTERIZED;Significant;Up
1250;VIBAE_v3_B20136;282	630480495759;0	34456750561828;0	329275350707427;1	04644184533704;0	295357081456544;0	353936488663095;NA;NA;NA;NA;NA;NA;NA;NA;NA;NA;NA;NA;NA;NA
1251;VIBAE_v3_B20137;142	210760183471;2	24273256787916;0	47785511626909;4	69333170562148;2	6879112547296e-06;1	52424235786496e-05;CDS;-2;1173109;1173849;no;;Transposase subunit IstB	IS21 family	ATPAse;476	1;COG1484;L;Replication	recombination and repair;INFORMATION STORAGE AND PROCESSING;Significant;Up
1252;VIBAE_v3_B20138;21	9619669755541;0	889599166565443;0	875353609082349;1	01627406037433;0	309498897430624;0	368074136330537;CDS;-3;1173861;1174052;no;;protein of unknown function;104	8;05D70;L;Replication	recombination and repair;INFORMATION STORAGE AND PROCESSING;NA;NA
1253;VIBAE_v3_B30001;0;NA;NA;NA;NA;NA;NA;NA;NA;NA;NA;NA;NA;NA;NA;NA;NA;NA;NA;NA
1254;VIBAE_v3_B30002;437	383419262375;0	0577885460690421;0	283627537052489;0	203748009342081;0	838550423006209;0	867573181775274;CDS;-1;1175504;1176397;no;;conserved protein of unknown function;285;0690R;S;Function unknown;POORLY CHARACTERIZED;NA;NA
1255;VIBAE_v3_B30003;371	802679198214;-2	47176964565387;0	384731545195331;-6	42466071868095;1	32163959137614e-10;1	44038064841384e-09;NA;NA;NA;NA;NA;NA;NA;NA;NA;NA;NA;NA;Significant;Down
1256;VIBAE_v3_B30004;243	040755123972;0	239929416642075;0	359833176836136;0	666779585894982;0	504912934164858;0	563633136697768;NA;NA;NA;NA;NA;NA;NA;NA;NA;NA;NA;NA;NA;NA
1257;VIBAE_v3_B30005;49	6612651482732;0	865083080073087;0	563570456396471;1	5350043109153;0	124782769125059;0	167323258182752;NA;NA;NA;NA;NA;NA;NA;NA;NA;NA;NA;NA;NA;NA
1258;VIBAE_v3_B30006;92	940744748027;0	0734633693260467;0	422701384599985;0	173794957865036;0	862026607132721;0	887037460253365;NA;NA;NA;NA;NA;NA;NA;NA;NA;NA;NA;NA;NA;NA
1259;VIBAE_v3_B30007;83	0911263357257;1	57335834807867;0	551078814652577;2	85505141232942;0	00430298626199475;0	00884913882380738;NA;NA;NA;NA;NA;NA;NA;NA;NA;NA;NA;NA;Significant;Up
1260;VIBAE_v3_B30008;133	586781815045;2	03120270659139;0	747774034350067;2	716332225091;0	0066009642081421;0	0129088949584461;NA;NA;NA;NA;NA;NA;NA;NA;NA;NA;NA;NA;Significant;Up
1261;VIBAE_v3_B30009;24	7963612536548;1	40057103312463;0	618371723001017;2	26493382706364;0	0235167405701288;0	0392884468207541;NA;NA;NA;NA;NA;NA;NA;NA;NA;NA;NA;NA;Significant;Up
1262;VIBAE_v3_B30010;590	974079010658;-0	653242376193135;0	339736232027367;-1	92279278631816;0	0545060784057037;0	0810906285559438;CDS;-1;1181453;1183006;no;;putative transposase (IS66);866	7;05E5H;L;Replication	recombination and repair;INFORMATION STORAGE AND PROCESSING;NA;NA
1263;VIBAE_v3_B30011;59	0291727951834;1	50003756475459;0	600669891220522;2	49727443755606;0	0125152057591526;0	0226246808216214;CDS;-2;1183066;1183419;no;;conserved protein of unknown function;233;05QQN;L;Replication	recombination and repair;INFORMATION STORAGE AND PROCESSING;Significant;Up
1264;VIBAE_v3_B30012;59	9008723368088;1	49838134329446;0	480981573831471;3	11525726725545;0	00183784540274155;0	00430648544819339;CDS;-3;1183416;1183736;no;;conserved protein of unknown function;181	8;0686W;S;Function unknown;POORLY CHARACTERIZED;Significant;Up
1265;VIBAE_v3_B30013;65	8620983527575;0	202717965512851;0	428715953247568;0	472849130006106;0	636320819824083;0	687403879959677;NA;NA;NA;NA;NA;NA;NA;NA;NA;NA;NA;NA;NA;NA
1266;VIBAE_v3_B30015;142	514964303712;0	526698288876766;0	379453704829441;1	38804360630372;0	165123767119052;0	213284865862109;CDS;-3;1184940;1185320;no;;conserved protein of unknown function;267	7;05PKU;S;Function unknown;POORLY CHARACTERIZED;NA;NA
1267;VIBAE_v3_B30016;92	5175140877739;1	33497479336003;0	513853190438938;2	5979692608694;0	00937768883884162;0	0175595650069585;NA;NA;NA;NA;NA;NA;NA;NA;NA;NA;NA;NA;Significant;Up
1268;VIBAE_v3_B30017;34	4405328178766;0	604722821735935;0	501658630315628;1	20544686205331;0	228030839911637;0	283851595785306;NA;NA;NA;NA;NA;NA;NA;NA;NA;NA;NA;NA;NA;NA
1269;VIBAE_v3_B30018;247	909392356071;0	206610450189358;0	333445840618342;0	619622214528812;0	535506537898461;0	592412070077996;NA;NA;NA;NA;NA;NA;NA;NA;NA;NA;NA;NA;NA;NA
1270;VIBAE_v3_B30019;264	137427794908;-0	429341337581695;0	30894070861857;-1	38972082863892;0	16461366742691;0	212823045468526;NA;NA;NA;NA;NA;NA;NA;NA;NA;NA;NA;NA;NA;NA
1271;VIBAE_v3_B30020;68	0077605231886;0	826894075322102;0	483568006020255;1	70998507971486;0	0872686321165286;0	12202446555552;NA;NA;NA;NA;NA;NA;NA;NA;NA;NA;NA;NA;NA;NA
1272;VIBAE_v3_B30021;126	603876128756;0	472564232950215;0	363946257898901;1	29844509372998;0	194134432136434;0	246421776915674;NA;NA;NA;NA;NA;NA;NA;NA;NA;NA;NA;NA;NA;NA
1273;VIBAE_v3_B30022;92	8879564198131;-0	0900809604654302;0	376670922821633;-0	239150290101067;0	81098904704627;0	843227120966122;NA;NA;NA;NA;NA;NA;NA;NA;NA;NA;NA;NA;NA;NA
1274;VIBAE_v3_B30023;553	965765298251;-0	671232702181632;0	328676268106509;-2	04223050860525;0	0411286715397277;0	0635142030973286;CDS;-1;1189541;1189975;no;;Acetyltransferase;282	7;08R6G;S;Function unknown;POORLY CHARACTERIZED;NA;NA
1275;VIBAE_v3_B30024;742	05411905187;-1	73357944717295;0	353109352903496;-4	90946907216793;9	13233004943861e-07;5	72137743366775e-06;CDS;-3;1190112;1190921;no;;conserved protein of unknown function;167	5;08RKV;S;Function unknown;POORLY CHARACTERIZED;Significant;Down
1276;VIBAE_v3_B30025;52	3508953368315;1	08813999726047;0	541780534790337;2	00845162826229;0	0445953213428027;0	0681634111832101;NA;NA;NA;NA;NA;NA;NA;NA;NA;NA;NA;NA;NA;NA
1277;VIBAE_v3_B30026;215	052258413342;0	38335433220687;0	326206280862515;1	17518991723044;0	239918743185407;0	296795725755521;NA;NA;NA;NA;NA;NA;NA;NA;NA;NA;NA;NA;NA;NA
1278;VIBAE_v3_B30027;57	7052932381238;1	22765328009364;0	604640748440891;2	0303846263409;0	0423174581228896;0	0650564665786389;NA;NA;NA;NA;NA;NA;NA;NA;NA;NA;NA;NA;NA;NA
1279;VIBAE_v3_B30028;77	0046202942771;1	01140323287725;0	479592809347145;2	10887905983003;0	0349550221241981;0	0553278243531654;NA;NA;NA;NA;NA;NA;NA;NA;NA;NA;NA;NA;NA;NA
1280;VIBAE_v3_B30029;186	800352352852;1	36500596475156;0	426079075960471;3	2036446795106;0	0013569983886485;0	00334651635621331;CDS;-2;1194583;1195341;no;;conserved protein of unknown function;387	5;05RPR;V;Defense mechanisms;CELLULAR PROCESSES AND SIGNALING;Significant;Up
1281;VIBAE_v3_B30030;199	830472634928;-0	547542188648985;0	324189075875833;-1	6889594048465;0	0912272097583779;0	126923494959711;CDS;-2;1196638;1197030;no;;putative Amino acid-binding ACT domain protein;64	7;08T01;S;Function unknown;POORLY CHARACTERIZED;NA;NA
1282;VIBAE_v3_B30032;53	5015974853975;0	479338468305168;0	51594064469276;0	929057389131673;0	352859345632574;0	413298729771151;NA;NA;NA;NA;NA;NA;NA;NA;NA;NA;NA;NA;NA;NA
1283;VIBAE_v3_B30033;96	7293386309097;1	8751607866472;0	572451025868655;3	27567023537388;0	00105411564042881;0	00271977432502748;NA;NA;NA;NA;NA;NA;NA;NA;NA;NA;NA;NA;Significant;Up
1284;VIBAE_v3_B30034;234	118569282425;0	0361687513952091;0	403489122945524;0	0896399663296309;0	928573323694068;0	942079844765981;CDS;-3;1199007;1199459;no;;conserved membrane protein of unknown function;99	4;068CS;S;Function unknown;POORLY CHARACTERIZED;NA;NA
1285;VIBAE_v3_B30035;43	8984993348613;0	586533477980099;0	536604776112243;1	09304557859062;0	274373788443658;0	332153400242034;NA;NA;NA;NA;NA;NA;NA;NA;NA;NA;NA;NA;NA;NA
1286;VIBAE_v3_B30037;73	7586811092007;1	04614750310003;0	471276244102474;2	21981802857976;0	0264311226076007;0	0436755575685106;NA;NA;NA;NA;NA;NA;NA;NA;NA;NA;NA;NA;Significant;Up
1287;VIBAE_v3_B30038;223	385315708504;0	856028412884575;0	329325981861662;2	59933458042239;0	00934046843963185;0	017497699382211;NA;NA;NA;NA;NA;NA;NA;NA;NA;NA;NA;NA;Significant;Up
1288;VIBAE_v3_B30039;264	143907025476;0	108503886538082;0	343269812291269;0	316089218023095;0	751934790296074;0	792656699594224;CDS;-2;1201693;1202307;no;;conserved protein of unknown function;195	3;05IYG;S;Function unknown;POORLY CHARACTERIZED;NA;NA
1289;VIBAE_v3_B30040;155	241796090296;-0	549245037284641;0	384359750528558;-1	42898687110016;0	153008006975542;0	199980796125122;NA;NA;NA;NA;NA;NA;NA;NA;NA;NA;NA;NA;NA;NA
1290;VIBAE_v3_B30041;80	7923055877393;0	708102530971535;0	534016647013557;1	32599336543447;0	1848418949864;0	235770597536753;NA;NA;NA;NA;NA;NA;NA;NA;NA;NA;NA;NA;NA;NA
1291;VIBAE_v3_B30042;607	223436803518;-0	636928449744675;0	340172231938221;-1	87237049336922;0	0611553642837041;0	0895191323984966;CDS;-3;1203825;1205378;no;;putative transposase (IS66);866	7;05E5H;L;Replication	recombination and repair;INFORMATION STORAGE AND PROCESSING;NA;NA
1292;VIBAE_v3_B30043;56	8657281059557;1	49402516499117;0	534100693647699;2	797272467084;0	00515360521921107;0	0103652816388423;CDS;-1;1205438;1205791;no;;conserved protein of unknown function;233;05QQN;L;Replication	recombination and repair;INFORMATION STORAGE AND PROCESSING;Significant;Up
1293;VIBAE_v3_B30044;59	1947453236603;1	47139684930499;0	436865715490928;3	36807581169767;0	000756947786637523;0	00205970512813916;CDS;-2;1205788;1206108;no;;conserved protein of unknown function;181	8;0686W;S;Function unknown;POORLY CHARACTERIZED;Significant;Up
1294;VIBAE_v3_B30045;57	982452316793;0	967036481689056;0	55981708524613;1	7274150917775;0	0840931421521977;0	117938940987583;NA;NA;NA;NA;NA;NA;NA;NA;NA;NA;NA;NA;NA;NA
1295;VIBAE_v3_B30046;76	3586218842308;1	35552009659103;0	647068364878679;2	09486380445315;0	0361831012567118;0	0570051265177597;NA;NA;NA;NA;NA;NA;NA;NA;NA;NA;NA;NA;NA;NA
1296;VIBAE_v3_B30047;29	6300735915878;0	574470955610694;0	558178540096822;1	02918853797397;0	303391087380675;0	361838615186128;NA;NA;NA;NA;NA;NA;NA;NA;NA;NA;NA;NA;NA;NA
1297;VIBAE_v3_B40001;0;NA;NA;NA;NA;NA;NA;NA;NA;NA;NA;NA;NA;NA;NA;NA;NA;NA;NA;NA
1298;VIBAE_v3_B40002;153	423572346697;0	209555053107866;0	398495722956686;0	525865250329534;0	59898183453984;0	651778205291012;NA;NA;NA;NA;NA;NA;NA;NA;NA;NA;NA;NA;NA;NA
1299;VIBAE_v3_B40003;513	332371257098;-0	85861492700965;0	352886734169081;-2	43311760934107;0	0149694377263862;0	0264222255946546;NA;NA;NA;NA;NA;NA;NA;NA;NA;NA;NA;NA;Significant;Down
1300;VIBAE_v3_Bmisc_RNA_1;164103	495466279;-3	3674680741128;1	61852939726668;-2	08057269753622;0	037473035096136;0	0586918607325333;NA;NA;NA;NA;NA;NA;NA;NA;NA;NA;NA;NA;NA;NA
1301;VIBAE_v3_Bmisc_RNA_2;26557	6251106314;-3	17934424391872;1	49643635007571;-2	12461040775832;0	0336191347006924;0	0533950962893349;NA;NA;NA;NA;NA;NA;NA;NA;NA;NA;NA;NA;NA;NA
1302;VIBAE_v3_Bmisc_RNA_3;88	5079914849956;1	84661809821406;0	694340694214169;2	65952739570306;0	00782503659150218;0	0150066353947282;NA;NA;NA;NA;NA;NA;NA;NA;NA;NA;NA;NA;Significant;Up
1303;VIBAE_v3_Bmisc_RNA_4;148	534610405608;-2	01012158092488;0	405893030625481;-4	95234317728313;7	33251433785647e-07;4	66361284254245e-06;NA;NA;NA;NA;NA;NA;NA;NA;NA;NA;NA;NA;Significant;Down
1304;VIBAE_v3_Bmisc_RNA_5;69	6116268342516;0	473828451427504;0	48483626045936;0	977295821435826;0	328422721174689;0	387387003414902;NA;NA;NA;NA;NA;NA;NA;NA;NA;NA;NA;NA;NA;NA
1305;VIBAE_v3_Bmisc_RNA_6;81	1718806790217;1	71630029194611;0	597378319550732;2	87305420330099;0	00406524362115967;0	00846331630143432;NA;NA;NA;NA;NA;NA;NA;NA;NA;NA;NA;NA;Significant;Up
1306;VIBAE_v3_Bmisc_RNA_7;14	109084661307;0	864457334013298;0	725809985626339;1	19102430544175;0	233644043349749;0	29014846332899;NA;NA;NA;NA;NA;NA;NA;NA;NA;NA;NA;NA;NA;NA
1307;VIBAE_v3_Bmisc_RNA_8;32	1016492348204;1	25261280394775;0	513667342379604;2	43856811714936;0	0147455793539625;0	0261041664959107;NA;NA;NA;NA;NA;NA;NA;NA;NA;NA;NA;NA;Significant;Up
1308;VIBAE_v3_BtRNA1;147	974815120446;0	562410454334424;0	550697255499071;1	02126976068682;0	307126649050821;0	36556456947602;NA;NA;NA;NA;NA;NA;NA;NA;NA;NA;NA;NA;NA;NA
1309;VIBAE_v3_BtRNA10;0;NA;NA;NA;NA;NA;NA;NA;NA;NA;NA;NA;NA;NA;NA;NA;NA;NA;NA;NA
1310;VIBAE_v3_BtRNA2;132	934914695408;-1	35442299791874;0	447015102790787;-3	02992670597226;0	00244613092688066;0	00550083714615559;NA;NA;NA;NA;NA;NA;NA;NA;NA;NA;NA;NA;Significant;Down
1311;VIBAE_v3_BtRNA3;208	302528418725;0	545725274451808;0	562054857854029;0	970946637727554;0	33157485217248;0	390554673893;NA;NA;NA;NA;NA;NA;NA;NA;NA;NA;NA;NA;NA;NA
1312;VIBAE_v3_BtRNA4;105	156538024997;2	49048762820861;0	490194967303502;5	08060627776017;3	76232176113565e-07;2	52328791191549e-06;NA;NA;NA;NA;NA;NA;NA;NA;NA;NA;NA;NA;Significant;Up
1313;VIBAE_v3_BtRNA5;92	1234589785775;-2	01616782022876;0	457888304755088;-4	40318697658626;1	06672154248685e-05;5	22998361790472e-05;NA;NA;NA;NA;NA;NA;NA;NA;NA;NA;NA;NA;Significant;Down
1314;VIBAE_v3_BtRNA6;446	516840525263;-1	87057878095334;0	535515615406852;-3	49304245690798;0	000477550575776045;0	00138460703099847;NA;NA;NA;NA;NA;NA;NA;NA;NA;NA;NA;NA;Significant;Down
1315;VIBAE_v3_BtRNA7;592	31388308915;-0	728880086532289;0	372151739979217;-1	95855617005309;0	0501647868182866;0	0753822739082692;NA;NA;NA;NA;NA;NA;NA;NA;NA;NA;NA;NA;NA;NA
1316;VIBAE_v3_BtRNA8;105	912967489117;1	99263661086435;0	425713112646095;4	68070292333438;2	85892969750607e-06;1	60814795484717e-05;NA;NA;NA;NA;NA;NA;NA;NA;NA;NA;NA;NA;Significant;Up
1317;VIBAE_v3_BtRNA9;266	813295286659;2	65143651781206;0	38159664453985;6	94827000119277;3	69792765839961e-12;5	17586195665631e-11;NA;NA;NA;NA;NA;NA;NA;NA;NA;NA;NA;NA;Significant;Up
1318;VIBAEv3_A_16s_rRNA_1;187709	308325426;3	35177440291262;1	5372421770394;2	18038149939904;0	0292291943527932;0	0475045352879377;NA;NA;NA;NA;NA;NA;NA;NA;NA;NA;NA;NA;Significant;Up
1319;VIBAEv3_A_16s_rRNA_2;117017	495399224;2	15710016650833;1	44699247261808;1	49074733098331;0	136027844453321;0	180436300804167;NA;NA;NA;NA;NA;NA;NA;NA;NA;NA;NA;NA;NA;NA
1320;VIBAEv3_A_16s_rRNA_3;187427	172808636;3	37227295864893;1	54367557746911;2	18457362924523;0	0289201232230201;0	0470936636919608;NA;NA;NA;NA;NA;NA;NA;NA;NA;NA;NA;NA;Significant;Up
1321;VIBAEv3_A_16s_rRNA_4;188305	519243999;3	35809011890148;1	53844272146208;2	18278527504103;0	0290516265578967;0	0472710175524096;NA;NA;NA;NA;NA;NA;NA;NA;NA;NA;NA;NA;Significant;Up
1322;VIBAEv3_A_16s_rRNA_5;119786	256806223;4	25613404397958;1	55486574450345;2	73730002672276;0	00619457687618458;0	0122111654389225;NA;NA;NA;NA;NA;NA;NA;NA;NA;NA;NA;NA;Significant;Up
1323;VIBAEv3_A_16s_rRNA_6;186311	268328394;3	38122067500941;1	54038514282682;2	1950488751173;0	0281600919688715;0	0460372038323507;NA;NA;NA;NA;NA;NA;NA;NA;NA;NA;NA;NA;Significant;Up
1324;VIBAEv3_A_16s_rRNA_7;187515	787870423;3	36808837745672;1	5429161383847;2	18293677385656;0	0290404664532759;0	0472710175524096;NA;NA;NA;NA;NA;NA;NA;NA;NA;NA;NA;NA;Significant;Up
1325;VIBAEv3_A_23s_rRNA_1;118946	477397286;1	48504138197343;1	3315562815028;1	11526745253111;0	264735828449876;0	322166132244906;NA;NA;NA;NA;NA;NA;NA;NA;NA;NA;NA;NA;NA;NA
1326;VIBAEv3_A_23s_rRNA_2;27380	7221819854;0	251235311801067;0	676697511911725;0	371266788156656;0	710438832222913;0	754615866206317;NA;NA;NA;NA;NA;NA;NA;NA;NA;NA;NA;NA;NA;NA
1327;VIBAEv3_A_23s_rRNA_3;114092	685020041;1	49289776434394;1	33641687418541;1	11708987904983;0	263955897477728;0	321681837782264;NA;NA;NA;NA;NA;NA;NA;NA;NA;NA;NA;NA;NA;NA
1328;VIBAEv3_A_23s_rRNA_4;128864	036260514;1	52294774648892;1	34765559468903;1	13007192081619;0	258445920357812;0	31551813789307;NA;NA;NA;NA;NA;NA;NA;NA;NA;NA;NA;NA;NA;NA
1329;VIBAEv3_A_23s_rRNA_5;129241	892506684;1	52831499913026;1	34578366544207;1	13563200265789;0	256110609395665;0	313398508865747;NA;NA;NA;NA;NA;NA;NA;NA;NA;NA;NA;NA;NA;NA
1330;VIBAEv3_A_23s_rRNA_6;132906	197671522;1	33796789010645;1	30067671197667;1	02867059722558;0	303634491102358;0	361922627531577;NA;NA;NA;NA;NA;NA;NA;NA;NA;NA;NA;NA;NA;NA
1331;VIBAEv3_A_23s_rRNA_7;144438	919914375;1	74918427974655;1	38574952927175;1	26226583000595;0	206853147832157;0	260590133557369;NA;NA;NA;NA;NA;NA;NA;NA;NA;NA;NA;NA;NA;NA
1332;VIBAEv3_A_5s_rRNA_1;563	630538359867;1	38647731001908;1	17354383363268;1	18144484277785;0	237426052814312;0	29414684163052;NA;NA;NA;NA;NA;NA;NA;NA;NA;NA;NA;NA;NA;NA
1333;VIBAEv3_A_5s_rRNA_2;554	14587316749;1	34309020042184;1	22021780309547;1	10069710261124;0	271028507696925;0	328851267869904;NA;NA;NA;NA;NA;NA;NA;NA;NA;NA;NA;NA;NA;NA
1334;VIBAEv3_A_5s_rRNA_3;595	73817590719;1	48225484309101;1	19629879182597;1	23903397146173;0	215332917567483;0	270013150237446;NA;NA;NA;NA;NA;NA;NA;NA;NA;NA;NA;NA;NA;NA
1335;VIBAEv3_A_5s_rRNA_4;135	926568955307;-0	519183023541407;0	772900705323443;-0	671733147564072;0	501753594978034;0	560704618153023;NA;NA;NA;NA;NA;NA;NA;NA;NA;NA;NA;NA;NA;NA
1336;VIBAEv3_A_5s_rRNA_5;216	325445883758;5	07343480839696;0	765855187016133;6	62453541401697;3	48342000811087e-11;4	16517506684114e-10;NA;NA;NA;NA;NA;NA;NA;NA;NA;NA;NA;NA;Significant;Up
1337;VIBAEv3_A_5s_rRNA_6;540	802800008896;1	25577504743746;1	19860842972385;1	04769415623648;0	294779540824994;0	353482056834555;NA;NA;NA;NA;NA;NA;NA;NA;NA;NA;NA;NA;NA;NA
1338;VIBAEv3_A_5s_rRNA_7;755	211855208295;1	05612156909319;0	744143060840544;1	41924533691177;0	155827502545744;0	203158286029264;NA;NA;NA;NA;NA;NA;NA;NA;NA;NA;NA;NA;NA;NA
1339;VIBAEv3_A_5s_rRNA_8;537	853509313407;1	32150916957667;1	16913884629122;1	13032696994784;0	258338474244039;0	315478994663351;NA;NA;NA;NA;NA;NA;NA;NA;NA;NA;NA;NA;NA;NA
1340;VIBAEv3_A10001;319	176090217264;2	2366086255289;0	640847196207972;3	49008100333962;0	000482874158794522;0	00139618538054366;CDS;1;244;969;no;;Lipooligosaccharided-glycero-D-manno-heptosyltransferase WaaU (fragment);224;COG0859;M;Cell wall/membrane/envelope biogenesis;CELLULAR PROCESSES AND SIGNALING;Significant;Up
1341;VIBAEv3_A10002;395	935498863844;1	47640911205537;0	393054590118925;3	75624442296592;0	000172482242900685;0	000594594881828143;CDS;-2;970;2241;no;;3-deoxy-D-manno-octulosonic-acid transferase;419;COG1519;M;Cell wall/membrane/envelope biogenesis;CELLULAR PROCESSES AND SIGNALING;Significant;Up
1342;VIBAEv3_A10003;264	558144860157;0	904337150147963;0	327118916782763;2	76455167754339;0	00570010775011443;0	011332518258541;CDS;-3;2253;3035;no;;Putative mannosyltransferase OCH1;252;COG3774;M;Cell wall/membrane/envelope biogenesis;CELLULAR PROCESSES AND SIGNALING;Significant;Up
1343;VIBAEv3_A10004;295	579968082896;0	294434377151949;0	346899409349916;0	848760099372075;0	396014796722897;0	458226796461239;fCDS;-1;3032;3877;pseudo;;Putative lipopolysaccharide heptosyltransferase-1 (C-terminal part);245;COG0859;M;Cell wall/membrane/envelope biogenesis;CELLULAR PROCESSES AND SIGNALING;NA;NA
1344;VIBAEv3_A10005;38	0543703943716;-1	25512770217371;0	553696528786499;-2	2668151901268;0	0234015177938558;0	0391271881611213;NA;NA;NA;NA;NA;NA;NA;NA;NA;NA;NA;NA;Significant;Down
1345;VIBAEv3_A10006;645	696378420261;-1	28072921589343;0	366926488709121;-3	49042452726471;0	000482253805864141;0	0013957345626151;CDS;-3;4074;5138;no;rfaF;ADP-heptose--LPS heptosyltransferase 2;345;COG0859;M;Cell wall/membrane/envelope biogenesis;CELLULAR PROCESSES AND SIGNALING;Significant;Down
1346;VIBAEv3_A10007;325	913961743893;1	06138759678671;0	349669965896075;3	0353982334936;0	00240218274939184;0	00542825853466785;CDS;-2;5116;6351;no;waaL;Lipid A core - O-antigen ligase;390;COG3307;M;Cell wall/membrane/envelope biogenesis;CELLULAR PROCESSES AND SIGNALING;Significant;Up
1347;VIBAEv3_A10009;877	31599252787;-0	870630620497824;0	303054061035362;-2	87285581167722;0	00406779725248877;0	00846331630143432;CDS;-1;6368;8137;no;;Putative glycosyltransferase fused with polysaccharide deacetylase;244;COG0726;G;Carbohydrate transport and metabolism;METABOLISM;Significant;Down
1348;VIBAEv3_A10009;877	31599252787;-0	870630620497824;0	303054061035362;-2	87285581167722;0	00406779725248877;0	00846331630143432;CDS;-1;6368;8137;no;;Putative glycosyltransferase fused with polysaccharide deacetylase;341;COG0438;M;Cell wall/membrane/envelope biogenesis;CELLULAR PROCESSES AND SIGNALING;Significant;Down
1349;VIBAEv3_A10010;1165	43863621101;-2	03937067033719;0	398996346976196;-5	11125148335972;3	2003162057576e-07;2	17424079887915e-06;CDS;-1;8252;9193;no;hldD;ADP-L-glycero-D-manno-heptose-6-epimerase;313;COG0451;G;Carbohydrate transport and metabolism;METABOLISM;Significant;Down
1350;VIBAEv3_A10010;1165	43863621101;-2	03937067033719;0	398996346976196;-5	11125148335972;3	2003162057576e-07;2	17424079887915e-06;CDS;-1;8252;9193;no;hldD;ADP-L-glycero-D-manno-heptose-6-epimerase;313;COG0451;M;Cell wall/membrane/envelope biogenesis;CELLULAR PROCESSES AND SIGNALING;Significant;Down
1351;VIBAEv3_A10011;901	111853105132;-1	17109265568505;0	301906162736916;-3	8789955298314;0	000104888682137375;0	00038270194833907;CDS;1;9538;10713;no;wzz;Regulator of length of O-antigen component of lipopolysaccharide chains;198;COG3765;M;Cell wall/membrane/envelope biogenesis;CELLULAR PROCESSES AND SIGNALING;Significant;Down
1352;VIBAEv3_A10012;380	448729904667;-1	30438582498447;0	329150174791873;-3	96288966217092;7	40480097551885e-05;0	000283129307967078;CDS;3;10866;11339;no;gmm;GDP-mannose mannosyl hydrolase;143;COG0494;R;General function prediction only;POORLY CHARACTERIZED;Significant;Down
1353;VIBAEv3_A10012;380	448729904667;-1	30438582498447;0	329150174791873;-3	96288966217092;7	40480097551885e-05;0	000283129307967078;CDS;3;10866;11339;no;gmm;GDP-mannose mannosyl hydrolase;143;COG0494;L;Replication	recombination and repair;INFORMATION STORAGE AND PROCESSING;Significant;Down
1354;VIBAEv3_A10013;1433	62275099779;-1	45229576460488;0	303001030473913;-4	79303902806334;1	64273651588014e-06;9	82121759851196e-06;CDS;2;11384;12796;no;manC;Mannose-1-phosphate guanylyltransferase;116;COG0662;G;Carbohydrate transport and metabolism;METABOLISM;Significant;Down
1355;VIBAEv3_A10013;1433	62275099779;-1	45229576460488;0	303001030473913;-4	79303902806334;1	64273651588014e-06;9	82121759851196e-06;CDS;2;11384;12796;no;manC;Mannose-1-phosphate guanylyltransferase;354;COG0836;M;Cell wall/membrane/envelope biogenesis;CELLULAR PROCESSES AND SIGNALING;Significant;Down
1356;VIBAEv3_A10014;2199	13125153172;-2	0335807627272;0	337868052059142;-6	01886076630659;1	7564887024573e-09;1	67828886296434e-08;CDS;1;12805;14262;no;manB;Phosphomannomutase;468;COG1109;G;Carbohydrate transport and metabolism;METABOLISM;Significant;Down
1357;VIBAEv3_A10015;2203	629802594;-1	91706894607584;0	338131412070389;-5	6695973152496;1	4313353266797e-08;1	20768918188599e-07;CDS;2;14345;15469;no;gmd;putative GDP-mannose 4	6-dehydratase;374;COG1089;M;Cell wall/membrane/envelope biogenesis;CELLULAR PROCESSES AND SIGNALING;Significant;Down
1358;VIBAEv3_A10016;1586	52126585181;-1	19759779089677;0	371574518019005;-3	22303530737681;0	0012683991813088;0	00316910482016558;CDS;1;15532;16500;no;fcl;GDP-L-fucose synthase;321;COG0451;G;Carbohydrate transport and metabolism;METABOLISM;Significant;Down
1359;VIBAEv3_A10016;1586	52126585181;-1	19759779089677;0	371574518019005;-3	22303530737681;0	0012683991813088;0	00316910482016558;CDS;1;15532;16500;no;fcl;GDP-L-fucose synthase;321;COG0451;M;Cell wall/membrane/envelope biogenesis;CELLULAR PROCESSES AND SIGNALING;Significant;Down
1360;VIBAEv3_A10017;861	285823533778;-0	850226899762735;0	271922711866814;-3	12672264087735;0	00176766604929698;0	00416536172089407;CDS;2;16508;17038;no;;CDP-6-deoxy-L-threo-D-glycero-4-hexulose-3-dehydrase reductase (fragment);171;COG0543;H;Coenzyme transport and metabolism;METABOLISM;Significant;Down
1361;VIBAEv3_A10017;861	285823533778;-0	850226899762735;0	271922711866814;-3	12672264087735;0	00176766604929698;0	00416536172089407;CDS;2;16508;17038;no;;CDP-6-deoxy-L-threo-D-glycero-4-hexulose-3-dehydrase reductase (fragment);171;COG0543;C;Energy production and conversion;METABOLISM;Significant;Down
1362;VIBAEv3_A10019;469	647131896007;0	806821092280382;0	33723332003413;2	39247145625683;0	0167353297703605;0	0291943956185738;CDS;2;17249;18358;no;;Transposase of the IS4 family;333;COG5433;L;Replication	recombination and repair;INFORMATION STORAGE AND PROCESSING;Significant;Up
1363;VIBAEv3_A10020;242	195190049343;-0	616674832462479;0	323641627300848;-1	90542495291941;0	0567248541652882;0	0837366894820921;CDS;3;18324;18683;no;;CDP-6-deoxy-delta-3	4-glucoseen reductase (fragment);97;COG0543;H;Coenzyme transport and metabolism;METABOLISM;NA;NA
1364;VIBAEv3_A10020;242	195190049343;-0	616674832462479;0	323641627300848;-1	90542495291941;0	0567248541652882;0	0837366894820921;CDS;3;18324;18683;no;;CDP-6-deoxy-delta-3	4-glucoseen reductase (fragment);97;COG0543;C;Energy production and conversion;METABOLISM;NA;NA
1365;VIBAEv3_A10021;1175	43819141867;-1	82036191580478;0	405586845197096;-4	48821735063959;7	18216332677425e-06;3	67951999233568e-05;CDS;1;18709;19482;no;rfbF;Glucose-1-phosphate cytidylyltransferase;257;COG1208;M;Cell wall/membrane/envelope biogenesis;CELLULAR PROCESSES AND SIGNALING;Significant;Down
1366;VIBAEv3_A10021;1175	43819141867;-1	82036191580478;0	405586845197096;-4	48821735063959;7	18216332677425e-06;3	67951999233568e-05;CDS;1;18709;19482;no;rfbF;Glucose-1-phosphate cytidylyltransferase;257;COG1208;J;Translation	ribosomal structure and biogenesis;INFORMATION STORAGE AND PROCESSING;Significant;Down
1367;VIBAEv3_A10022;1470	24892024602;-1	02959241086792;0	383482964287099;-2	68484523890638;0	00725633976553471;0	0140396587696545;CDS;1;19486;20580;no;rfbG;CDP-glucose 4	6-dehydratase;351;COG0451;G;Carbohydrate transport and metabolism;METABOLISM;Significant;Down
1368;VIBAEv3_A10022;1470	24892024602;-1	02959241086792;0	383482964287099;-2	68484523890638;0	00725633976553471;0	0140396587696545;CDS;1;19486;20580;no;rfbG;CDP-glucose 4	6-dehydratase;351;COG0451;M;Cell wall/membrane/envelope biogenesis;CELLULAR PROCESSES AND SIGNALING;Significant;Down
1369;VIBAEv3_A10023;443	785712062591;-0	972192625352059;0	326498317000254;-2	97763441565091;0	00290482240637683;0	00636475485376284;CDS;2;20555;21097;no;;putative dTDP-4-dehydrorhamnose 3	5-epimerase;177;COG1898;M;Cell wall/membrane/envelope biogenesis;CELLULAR PROCESSES AND SIGNALING;Significant;Down
1370;VIBAEv3_A10024;809	509650540919;-1	24705908491337;0	373810468001099;-3	33607320196742;0	000849707868327723;0	00226932190743556;CDS;3;21072;21908;no;;putative NAD-dependent epimerase/dehydratase;278;COG0451;G;Carbohydrate transport and metabolism;METABOLISM;Significant;Down
1371;VIBAEv3_A10024;809	509650540919;-1	24705908491337;0	373810468001099;-3	33607320196742;0	000849707868327723;0	00226932190743556;CDS;3;21072;21908;no;;putative NAD-dependent epimerase/dehydratase;278;COG0451;M;Cell wall/membrane/envelope biogenesis;CELLULAR PROCESSES AND SIGNALING;Significant;Down
1372;VIBAEv3_A10025;749	449583633377;-0	31718003972554;0	48657579226352;-0	65186152860182;0	514490504917118;0	573138928411815;CDS;3;22506;23474;no;;"putative glycosyl transferase; O antigen biosynthesis rfbV like";288;COG0463;M;Cell wall/membrane/envelope biogenesis;CELLULAR PROCESSES AND SIGNALING;NA;NA
1373;VIBAEv3_A10026;872	449968349699;-0	0474042434409596;0	583355774453726;-0	0812612911654993;0	935234157319294;0	947230142396235;NA;NA;NA;NA;NA;NA;NA;NA;NA;NA;NA;NA;NA;NA
1374;VIBAEv3_A10027;2284	2223986782;-0	345894418396678;0	41811070108105;-0	827279515932855;0	408078651284031;0	470082343964676;NA;NA;NA;NA;NA;NA;NA;NA;NA;NA;NA;NA;NA;NA
1375;VIBAEv3_A10028;1528	60239705926;-0	846610480746538;0	366698821580501;-2	30873520972219;0	0209582792504266;0	0355534652059324;CDS;2;25571;27070;no;;membrane protein of unknown function;490;COG2244;R;General function prediction only;POORLY CHARACTERIZED;Significant;Down
1376;VIBAEv3_A10029;447	329652337586;1	31140925659014;1	17547881739106;1	11563835705758;0	264576966474508;0	322166132244906;NA;NA;NA;NA;NA;NA;NA;NA;NA;NA;NA;NA;NA;NA
1377;VIBAEv3_A10030;824	891866316681;-0	514387094656646;0	378799792610853;-1	35793921932023;0	174482971322425;0	223991176375566;CDS;3;28248;29336;no;;protein of unknown function;362;COG0438;M;Cell wall/membrane/envelope biogenesis;CELLULAR PROCESSES AND SIGNALING;NA;NA
1378;VIBAEv3_A10031;785	248680668636;-0	393361529525012;0	291042318558811;-1	35156128315932;0	176515702915444;0	226392343457288;CDS;1;29326;30228;no;;putative dTDP-rhamnosyl transferase rfbF;289;COG1216;R;General function prediction only;POORLY CHARACTERIZED;NA;NA
1379;VIBAEv3_A10032;1500	17986072294;-2	24427976793626;0	340022780316127;-6	6003806152332;4	10103523581414e-11;4	87580467667108e-10;CDS;3;30225;31304;no;rffG;dTDP-glucose 4	6-dehydratase;359;COG1088;M;Cell wall/membrane/envelope biogenesis;CELLULAR PROCESSES AND SIGNALING;Significant;Down
1380;VIBAEv3_A10033;1262	37667406076;-1	3804708878332;0	363396785068681;-3	79879774547894;0	00014539968269019;0	000510913242702306;CDS;2;31307;32203;no;rmlA;Glucose-1-phosphate thymidylyltransferase;288;COG1209;M;Cell wall/membrane/envelope biogenesis;CELLULAR PROCESSES AND SIGNALING;Significant;Down
1381;VIBAEv3_A10034;633	491291488085;-0	66545369151407;0	618622119019065;-1	07570303591676;0	282060089255275;0	340121960388313;CDS;1;32203;32751;no;rfbC;dTDP-4-deoxyrhamnose-3	5-epimerase;182;COG1898;M;Cell wall/membrane/envelope biogenesis;CELLULAR PROCESSES AND SIGNALING;NA;NA
1382;VIBAEv3_A10035;810	117993557874;-1	74639938030154;0	4161798281167;-4	19626147717047;2	71356952307028e-05;0	00011878962818043;CDS;1;32845;33720;no;;putative dTDP-4-dehydrorhamnose reductase (RfbD);291;COG1091;M;Cell wall/membrane/envelope biogenesis;CELLULAR PROCESSES AND SIGNALING;Significant;Down
1383;VIBAEv3_A10036;596	03554084521;-0	456875937191704;0	365666301460891;-1	2494340751839;0	211506351761519;0	265891884085899;CDS;1;33745;34515;no;;Glycosyltransferases-like protein;247;COG1216;R;General function prediction only;POORLY CHARACTERIZED;NA;NA
1384;VIBAEv3_A10037;1302	18154048653;-1	44291238495591;0	326076138465592;-4	42507811747828;9	64073905174518e-06;4	77473289130812e-05;CDS;3;34512;35480;no;galE;UDP-glucose 4-epimerase;321;COG0451;G;Carbohydrate transport and metabolism;METABOLISM;Significant;Down
1385;VIBAEv3_A10037;1302	18154048653;-1	44291238495591;0	326076138465592;-4	42507811747828;9	64073905174518e-06;4	77473289130812e-05;CDS;3;34512;35480;no;galE;UDP-glucose 4-epimerase;321;COG0451;M;Cell wall/membrane/envelope biogenesis;CELLULAR PROCESSES AND SIGNALING;Significant;Down
1386;VIBAEv3_A10038;545	651825488539;-2	20780098184892;0	418387166409884;-5	27693284857115;1	31363996000236e-07;9	56101431758238e-07;CDS;2;35477;36025;no;;putative Bacterial sugar transferase;172;COG2148;M;Cell wall/membrane/envelope biogenesis;CELLULAR PROCESSES AND SIGNALING;Significant;Down
1387;VIBAEv3_A10039;1214	13371793426;-0	608121626434739;0	298219664354315;-2	03917346547688;0	0414327181489582;0	0639162800335833;CDS;2;36107;38044;no;;Putative Capsular polysaccharide biosynthesis protein capD;623;COG1086;G;Carbohydrate transport and metabolism;METABOLISM;NA;NA
1388;VIBAEv3_A10039;1214	13371793426;-0	608121626434739;0	298219664354315;-2	03917346547688;0	0414327181489582;0	0639162800335833;CDS;2;36107;38044;no;;Putative Capsular polysaccharide biosynthesis protein capD;623;COG1086;M;Cell wall/membrane/envelope biogenesis;CELLULAR PROCESSES AND SIGNALING;NA;NA
1389;VIBAEv3_A10040;548	070962065229;0	535610741884168;0	271433825166456;1	9732645389929;0	048465430816766;0	0731702121097279;CDS;3;38226;39542;no;;Metallo-beta-lactamase protein;434;COG1236;J;Translation	ribosomal structure and biogenesis;INFORMATION STORAGE AND PROCESSING;NA;NA
1390;VIBAEv3_A10041;164	086271136591;0	752424830623576;0	393127856484313;1	91394432679588;0	0556272697384186;0	082465506147815;NA;NA;NA;NA;NA;NA;NA;NA;NA;NA;NA;NA;NA;NA
1391;VIBAEv3_A10042;68	528060693196;0	825689684635176;0	445881910270668;1	85181247683708;0	0640527553796852;0	0930443530940585;CDS;2;40058;40378;no;;conserved protein of unknown function;50;COG1708;R;General function prediction only;POORLY CHARACTERIZED;NA;NA
1392;VIBAEv3_A10043;503	062835429389;-0	984776260298164;0	344009907685233;-2	86263923886526;0	0042012861883067;0	00869728354668378;CDS;-3;40392;41318;no;;putative 2-HYDROXYACID DEHYDROGENASE;306;COG0111;E;Amino acid transport and metabolism;METABOLISM;Significant;Down
1393;VIBAEv3_A10043;503	062835429389;-0	984776260298164;0	344009907685233;-2	86263923886526;0	0042012861883067;0	00869728354668378;CDS;-3;40392;41318;no;;putative 2-HYDROXYACID DEHYDROGENASE;306;COG0111;H;Coenzyme transport and metabolism;METABOLISM;Significant;Down
1394;VIBAEv3_A10044;374	404817543785;-1	3289750959517;0	364349788823875;-3	64752536358439;0	000264778180998441;0	000847168721313818;CDS;2;41390;41977;no;;conserved hypothetical protein;194;COG3068;S;Function unknown;POORLY CHARACTERIZED;Significant;Down
1395;VIBAEv3_A10045;182	067947005369;0	663006053160576;0	346688910616425;1	9123947517725;0	055825580650933;0	0826206792547819;NA;NA;NA;NA;NA;NA;NA;NA;NA;NA;NA;NA;NA;NA
1396;VIBAEv3_A10046;1317	98082306376;0	155997816319169;0	271354788392447;0	574885069260533;0	565369028361381;0	620852632824031;NA;NA;NA;NA;NA;NA;NA;NA;NA;NA;NA;NA;NA;NA
1397;VIBAEv3_A10047;340	591443492089;-0	0262250738985998;0	293793322310627;-0	0892636826880365;0	928872355831896;0	94215482529241;NA;NA;NA;NA;NA;NA;NA;NA;NA;NA;NA;NA;NA;NA
1398;VIBAEv3_A10048;338	434336323662;-0	0983397407672132;0	320961016910119;-0	306391541608157;0	75930654771374;0	799219794311369;NA;NA;NA;NA;NA;NA;NA;NA;NA;NA;NA;NA;NA;NA
1399;VIBAEv3_A10049;3136	35330226931;-4	77237640538638;0	481109888312486;-9	91951427588758;3	42418431986725e-23;7	54221651507601e-21;NA;NA;NA;NA;NA;NA;NA;NA;NA;NA;NA;NA;Significant;Down
1400;VIBAEv3_A10050;1000	4558247536;-0	0591195740407456;0	261475348400366;-0	226099991461615;0	821123651230679;0	852071034069029;NA;NA;NA;NA;NA;NA;NA;NA;NA;NA;NA;NA;NA;NA
1401;VIBAEv3_A10051;1907	73653107554;-0	0761142372462778;0	268436680690948;-0	283546335956629;0	776758067404779;0	815128513562939;CDS;3;48036;50666;no;;putative Periplasmic protein involved in polysaccharide export;774;COG1596;M;Cell wall/membrane/envelope biogenesis;CELLULAR PROCESSES AND SIGNALING;NA;NA
1402;VIBAEv3_A10052;550	304109803912;0	0376712945963325;0	284608431195056;0	132361836359354;0	894698099206811;0	914361793694873;CDS;1;50728;51687;no;wzz;OtnB protein;298;COG3206;M;Cell wall/membrane/envelope biogenesis;CELLULAR PROCESSES AND SIGNALING;NA;NA
1403;VIBAEv3_A10053;345	239994328654;0	242819856758541;0	305269241244326;0	795428506877301;0	426364283014592;0	487923031013417;CDS;-2;52030;53085;no;;Putative hemolysin with a CBS containing domain;351;COG1253;R;General function prediction only;POORLY CHARACTERIZED;NA;NA
1404;VIBAEv3_A10053;345	239994328654;0	242819856758541;0	305269241244326;0	795428506877301;0	426364283014592;0	487923031013417;;NA;NA;VERO;VIBAEv3_A10053;Putative hemolysin;Putative hemolysin with a CBS containing domain;;;;Virulence;;NA;NA
1405;VIBAEv3_A10054;365	727904511389;-1	97157206100716;0	373341044957355;-5	28088750925407;1	28559608437769e-07;9	38956302464336e-07;CDS;1;53401;53673;no;hupA;DNA-binding protein HU-alpha;90;COG0776;L;Replication	recombination and repair;INFORMATION STORAGE AND PROCESSING;Significant;Down
1406;VIBAEv3_A10055;382	672141785384;-1	65301027994789;0	422321101446701;-3	91410771160936;9	07391265742106e-05;0	000337735609278709;NA;NA;NA;NA;NA;NA;NA;NA;NA;NA;NA;NA;Significant;Down
1407;VIBAEv3_A10056;315	066621827403;-0	202905273202379;0	358683838699544;-0	565693937976239;0	571601856854881;0	626710445621607;CDS;-2;54451;55746;no;purD;Phosphoribosylamine--glycine ligase;431;COG0151;F;Nucleotide transport and metabolism;METABOLISM;NA;NA
1408;VIBAEv3_A10057;393	292131298445;-0	0744592940974717;0	356253685000288;-0	209006382902149;0	834443255824785;0	864392333075922;CDS;-3;55842;57452;no;purH;"Bifunctional purine biosynthesis protein purH [Includes: Phosphoribosylaminoimidazolecarboxamide formyltransferase ; IMP cyclohydrolase]";536;COG0138;F;Nucleotide transport and metabolism;METABOLISM;NA;NA
1409;VIBAEv3_A10058;192	634706338391;1	17096783044991;0	370471594534008;3	16074929286493;0	00157363880427551;0	00378052720774571;CDS;2;57617;58027;no;;putative Zn(II)-responsive transcriptional regulator;136;COG0789;K;Transcription;INFORMATION STORAGE AND PROCESSING;Significant;Up
1410;VIBAEv3_A10059;592	987266266187;1	81735705852823;0	514328732673388;3	53345427365478;0	000410167035104682;0	00122523129329985;CDS;2;58172;59755;no;;Transcriptional activator of cad operon;128;COG0457;R;General function prediction only;POORLY CHARACTERIZED;Significant;Up
1411;VIBAEv3_A10059;592	987266266187;1	81735705852823;0	514328732673388;3	53345427365478;0	000410167035104682;0	00122523129329985;CDS;2;58172;59755;no;;Transcriptional activator of cad operon;111;COG3710;K;Transcription;INFORMATION STORAGE AND PROCESSING;Significant;Up
1412;VIBAEv3_A10060;599	736054595169;2	30964290251502;0	590322494942326;3	91251040287847;9	13416020786962e-05;0	000339187759271822;CDS;2;60278;61618;no;cadB;putative cadaverine/lysine antiporter;437;COG0531;E;Amino acid transport and metabolism;METABOLISM;Significant;Up
1413;VIBAEv3_A10061;425	669651212248;1	89464645374269;0	486932873576002;3	89098078309754;9	98398407584888e-05;0	000367161453052966;CDS;2;61736;63871;no;cadA;Lysine decarboxylase	inducible;711;COG1982;E;Amino acid transport and metabolism;METABOLISM;Significant;Up
1414;VIBAEv3_A10062;367	630332386179;1	72120957892859;0	453060424694985;3	79907289427755;0	000145238373779985;0	000510836783627679;CDS;1;64489;65700;no;;Site-specific recombinase phage integrase family;403;COG0582;L;Replication	recombination and repair;INFORMATION STORAGE AND PROCESSING;Significant;Up
1415;VIBAEv3_A10064;320	481950219728;1	85608268463593;0	549728666756081;3	37636146135252;0	000734513523609695;0	00200387164035631;NA;NA;NA;NA;NA;NA;NA;NA;NA;NA;NA;NA;Significant;Up
1416;VIBAEv3_A10065;109	514452787063;1	84466397537109;0	491190043668471;3	75549952436769;0	000172996089711414;0	000595385390988707;CDS;3;66489;66665;no;;Phage transcriptional regulator	AlpA;57;COG3311;K;Transcription;INFORMATION STORAGE AND PROCESSING;Significant;Up
1417;VIBAEv3_A10066;551	150897142021;1	60259049402401;0	402813953874306;3	97848803054147;6	93549020838766e-05;0	000267758547251867;NA;NA;NA;NA;NA;NA;NA;NA;NA;NA;NA;NA;Significant;Up
1418;VIBAEv3_A10067;132	234288636569;0	227359006259937;0	380785536197776;0	597078892570776;0	550454709468317;0	606703439327076;NA;NA;NA;NA;NA;NA;NA;NA;NA;NA;NA;NA;NA;NA
1419;VIBAEv3_A10068;162	135222930441;0	287346585698511;0	370601460916284;0	775352004787214;0	43813168736875;0	498662255000875;NA;NA;NA;NA;NA;NA;NA;NA;NA;NA;NA;NA;NA;NA
1420;VIBAEv3_A10070;151	921986987402;1	03542732694869;0	436385884960395;2	37273331387118;0	0176570075707821;0	0306108436966541;NA;NA;NA;NA;NA;NA;NA;NA;NA;NA;NA;NA;Significant;Up
1421;VIBAEv3_A10071;411	68583304122;-1	23136828239368;0	356160382835574;-3	45734209007225;0	000545531854449146;0	00154783105821673;CDS;-1;70316;70612;no;fis;DNA-binding protein fis;95;COG2901;L;Replication	recombination and repair;INFORMATION STORAGE AND PROCESSING;Significant;Down
1422;VIBAEv3_A10071;411	68583304122;-1	23136828239368;0	356160382835574;-3	45734209007225;0	000545531854449146;0	00154783105821673;CDS;-1;70316;70612;no;fis;DNA-binding protein fis;95;COG2901;K;Transcription;INFORMATION STORAGE AND PROCESSING;Significant;Down
1423;VIBAEv3_A10072;379	999404329402;-1	3894152894114;0	409999550614861;-3	38882149340833;0	000701936898606287;0	00192377597948088;CDS;-2;70636;71499;no;dusB;tRNA-dihydrouridine synthase B;287;COG0042;J;Translation	ribosomal structure and biogenesis;INFORMATION STORAGE AND PROCESSING;Significant;Down
1424;VIBAEv3_A10073;672	035783721291;-2	34324314724714;0	401570113855226;-5	83520303528347;5	37251044851873e-09;4	73346446885282e-08;CDS;-1;71744;72631;no;prmA;Ribosomal protein L11 methyltransferase;295;COG2264;J;Translation	ribosomal structure and biogenesis;INFORMATION STORAGE AND PROCESSING;Significant;Down
1425;VIBAEv3_A10074;2200	84750093833;-3	34357725000464;0	404983557052001;-8	25608149215629;1	50532866370436e-16;5	0804842400022e-15;CDS;-3;72744;74090;no;accC;acetyl-CoA carboxylase	biotin carboxylase subunit;447;COG0439;I;Lipid transport and metabolism;METABOLISM;Significant;Down
1426;VIBAEv3_A10075;731	81969889008;-2	80066033516044;0	394297453826234;-7	10291255493292;1	22154702407211e-12;1	86575704224153e-11;CDS;-3;74106;74561;no;accB;Biotin carboxyl carrier protein of acetyl-CoA carboxylase;151;COG0511;I;Lipid transport and metabolism;METABOLISM;Significant;Down
1427;VIBAEv3_A10076;605	047849462612;-2	42670031185323;0	375591049563089;-6	46101741422253;1	04001348916696e-10;1	14237702156529e-09;CDS;-2;74620;75069;no;aroQ;3-dehydroquinate dehydratase;149;COG0757;E;Amino acid transport and metabolism;METABOLISM;Significant;Down
1428;VIBAEv3_A10077;3305	81802193661;-3	02083098273737;0	362917515974607;-8	32373983004098;8	52305704087665e-17;2	99739442992175e-15;CDS;-2;75502;77451;no;acs;Acetyl-coenzyme A synthetase;649;COG0365;I;Lipid transport and metabolism;METABOLISM;Significant;Down
1429;VIBAEv3_A10078;172	348588058731;0	634371411370316;0	331842409550575;1	91166467308825;0	0559192182695191;0	0826932609392006;CDS;-3;77676;78308;no;;putative Ribonuclease H-like;208;COG0847;L;Replication	recombination and repair;INFORMATION STORAGE AND PROCESSING;NA;NA
1430;VIBAEv3_A10079;878	524391880662;-0	667467428827853;0	346267595485064;-1	92760580987326;0	0539041756756568;0	0803952156816193;CDS;-2;78322;80148;no;;putative signal-transduction protein containing cAMP-binding and CBS domains;605;COG2905;T;Signal transduction mechanisms;CELLULAR PROCESSES AND SIGNALING;NA;NA
1431;VIBAEv3_A10080;454	58389876926;0	30182963051619;0	350945170433643;0	860047824972874;0	389762680175377;0	451969192722071;CDS;2;80360;81547;no;;putative 3-phenylpropionic acid transporter;383;COG0477;E;Amino acid transport and metabolism;METABOLISM;NA;NA
1432;VIBAEv3_A10080;454	58389876926;0	30182963051619;0	350945170433643;0	860047824972874;0	389762680175377;0	451969192722071;CDS;2;80360;81547;no;;putative 3-phenylpropionic acid transporter;383;COG0477;G;Carbohydrate transport and metabolism;METABOLISM;NA;NA
1433;VIBAEv3_A10080;454	58389876926;0	30182963051619;0	350945170433643;0	860047824972874;0	389762680175377;0	451969192722071;CDS;2;80360;81547;no;;putative 3-phenylpropionic acid transporter;383;COG0477;R;General function prediction only;POORLY CHARACTERIZED;NA;NA
1434;VIBAEv3_A10080;454	58389876926;0	30182963051619;0	350945170433643;0	860047824972874;0	389762680175377;0	451969192722071;CDS;2;80360;81547;no;;putative 3-phenylpropionic acid transporter;383;COG0477;P;Inorganic ion transport and metabolism;METABOLISM;NA;NA
1435;VIBAEv3_A10081;1352	47447693814;1	26797907987487;0	296004610992753;4	28364637842048;1	8385504371521e-05;8	51143095075392e-05;CDS;2;81707;85141;no;;putative Sensor histidine kinase;588;COG0591;E;Amino acid transport and metabolism;METABOLISM;Significant;Up
1436;VIBAEv3_A10081;1352	47447693814;1	26797907987487;0	296004610992753;4	28364637842048;1	8385504371521e-05;8	51143095075392e-05;CDS;2;81707;85141;no;;putative Sensor histidine kinase;588;COG0591;R;General function prediction only;POORLY CHARACTERIZED;Significant;Up
1437;VIBAEv3_A10081;1352	47447693814;1	26797907987487;0	296004610992753;4	28364637842048;1	8385504371521e-05;8	51143095075392e-05;CDS;2;81707;85141;no;;putative Sensor histidine kinase;539;COG0642;T;Signal transduction mechanisms;CELLULAR PROCESSES AND SIGNALING;Significant;Up
1438;VIBAEv3_A10082;961	751063272864;-0	111657035095602;0	495459007934724;-0	225360793339966;0	821698609521226;0	852338966331374;CDS;-3;85260;86963;no;;putative Sodium/solute symporter;554;COG4147;R;General function prediction only;POORLY CHARACTERIZED;NA;NA
1439;VIBAEv3_A10083;438	789501907441;0	23552120445382;0	484493056410789;0	486118843887264;0	626882907182997;0	678609665432189;CDS;-3;86976;87242;no;;putative solute:sodium symporter	small subunit;80;COG4327;S;Function unknown;POORLY CHARACTERIZED;NA;NA
1440;VIBAEv3_A10084;219	091636466809;0	486091838174695;0	313816767140962;1	54896706955225;0	1213896364343;0	163401617393872;CDS;-2;87448;88071;no;;Multiple antibiotic resistance protein MarC;207;COG2095;U;Intracellular trafficking	secretion	and vesicular transport;CELLULAR PROCESSES AND SIGNALING;NA;NA
1441;VIBAEv3_A10085;255	712822283886;-0	421761971021046;0	365860510834803;-1	15279446272758;0	248994757719759;0	306123108418682;CDS;-3;88248;88883;no;;putative Signal transduction response regulator fused with Transcriptional regulator	LuxR family;211;COG2197;T;Signal transduction mechanisms;CELLULAR PROCESSES AND SIGNALING;NA;NA
1442;VIBAEv3_A10085;255	712822283886;-0	421761971021046;0	365860510834803;-1	15279446272758;0	248994757719759;0	306123108418682;CDS;-3;88248;88883;no;;putative Signal transduction response regulator fused with Transcriptional regulator	LuxR family;211;COG2197;K;Transcription;INFORMATION STORAGE AND PROCESSING;NA;NA
1443;VIBAEv3_A10086;396	349222755691;0	689935624566325;0	3178139929364;2	17087868973847;0	0299403436060547;0	0485284035597749;CDS;-1;89060;90856;no;dsbD;Thiol:disulfide interchange protein DsbD;586;COG4232;C;Energy production and conversion;METABOLISM;Significant;Up
1444;VIBAEv3_A10086;396	349222755691;0	689935624566325;0	3178139929364;2	17087868973847;0	0299403436060547;0	0485284035597749;CDS;-1;89060;90856;no;dsbD;Thiol:disulfide interchange protein DsbD;586;COG4232;O;Posttranslational modification	protein turnover	chaperones;CELLULAR PROCESSES AND SIGNALING;Significant;Up
1445;VIBAEv3_A10087;614	396778562014;-1	31404005790473;0	350293262471512;-3	75125701428984;0	000175950220974496;0	000603072624716024;CDS;-3;91068;91610;no;argR;Arginine repressor;144;COG1438;K;Transcription;INFORMATION STORAGE AND PROCESSING;Significant;Down
1446;VIBAEv3_A10088;108	334140914198;-0	00584542531819367;0	427126630326401;-0	0136854621162973;0	989080921913449;0	990738070418331;NA;NA;NA;NA;NA;NA;NA;NA;NA;NA;NA;NA;NA;NA
1447;VIBAEv3_A10089;11090	6435166768;-4	15357323688687;1	09354125248972;-3	79827759348834;0	000145705088349363;0	000511556874783628;CDS;-2;92005;92469;no;pyrI;Aspartate carbamoyltransferase regulatory chain;152;COG1781;F;Nucleotide transport and metabolism;METABOLISM;Significant;Down
1448;VIBAEv3_A10090;15411	0573425888;-4	34879178491344;0	666204148204539;-6	52771646143859;6	67799585795126e-11;7	53299532763505e-10;CDS;-2;92485;93414;no;pyrB;aspartate carbamoyltransferase	catalytic subunit;309;COG0540;F;Nucleotide transport and metabolism;METABOLISM;Significant;Down
1449;VIBAEv3_A10091;3499	1614251065;-4	20285208311509;0	458782340354282;-9	16088461441117;5	14736099055535e-20;4	78704572121648e-18;CDS;-3;93831;94841;no;argI;ornithine carbamoyltransferase 1;336;COG0078;E;Amino acid transport and metabolism;METABOLISM;Significant;Down
1450;VIBAEv3_A10092;2507	1949182883;-3	55176751851164;0	401055123506182;-8	85605820830984;8	2893606255848e-19;5	33707295662652e-17;CDS;-1;94958;95869;no;arcC;Carbamate kinase;301;COG0549;E;Amino acid transport and metabolism;METABOLISM;Significant;Down
1451;VIBAEv3_A10093;3262	70112750365;-3	16741973350609;0	422966110513744;-7	48858987699716;6	96175069483732e-14;1	28458359693166e-12;CDS;-1;95948;97171;no;arcA;Arginine deiminase;407;COG2235;E;Amino acid transport and metabolism;METABOLISM;Significant;Down
1452;VIBAEv3_A10094;1054	5830111529;-0	41420476033227;0	304586915677058;-1	35989019558357;0	173864674050269;0	223471640325668;CDS;-1;98234;99679;no;;Arginine/ornithine antiporter;465;COG1288;S;Function unknown;POORLY CHARACTERIZED;NA;NA
1453;VIBAEv3_A10095;1680	09483526603;-1	71026923111553;0	343400340165267;-4	98039469120047;6	34547247595891e-07;4	08550804798278e-06;CDS;-2;100210;101517;no;dcuA;Anaerobic C4-dicarboxylate transporter dcuA;435;COG2704;R;General function prediction only;POORLY CHARACTERIZED;Significant;Down
1454;VIBAEv3_A10096;3659	74085363539;-3	60629063684933;0	411385581981149;-8	7662057077503;1	84788261402849e-18;1	05936832050811e-16;CDS;-2;101680;103128;no;aspA;aspartate ammonia-lyase;472;COG1027;E;Amino acid transport and metabolism;METABOLISM;Significant;Down
1455;VIBAEv3_A10097;857	908583455231;-0	726159451968368;0	339241695243616;-2	14053715138671;0	0323113817395674;0	0516896309521606;CDS;3;103524;104018;no;;putative FxsA cytoplasmic membrane protein;164;COG3030;R;General function prediction only;POORLY CHARACTERIZED;NA;NA
1456;VIBAEv3_A10098;85	8190847220869;-0	238824247191124;0	434394686163354;-0	549786299875028;0	582465956479076;0	636454315369434;CDS;2;104360;104572;no;cspE;transcriptional antiterminator CspE;70;COG1278;K;Transcription;INFORMATION STORAGE AND PROCESSING;NA;NA
1457;VIBAEv3_A10099;209	064125110757;-1	30824075424325;0	365411883946255;-3	58018119201528;0	000343356034579707;0	00105813328771434;CDS;-2;104659;105135;no;yibK;Uncharacterized tRNA/rRNA methyltransferase yibK;158;COG0219;J;Translation	ribosomal structure and biogenesis;INFORMATION STORAGE AND PROCESSING;Significant;Down
1458;VIBAEv3_A10100;499	982041328948;1	39564500418315;0	330256425285494;4	22594353153514;2	37941659301337e-05;0	000106615186742622;CDS;-2;105226;106629;no;cpxA;Sensor protein cpxA;462;COG0642;T;Signal transduction mechanisms;CELLULAR PROCESSES AND SIGNALING;Significant;Up
1459;VIBAEv3_A10101;231	824437691457;0	150636544042628;0	334564645413122;0	450246450447929;0	652532746368427;0	702378997827126;CDS;-3;106629;107315;no;cpxR;Transcriptional regulatory protein cpxR;228;COG0745;T;Signal transduction mechanisms;CELLULAR PROCESSES AND SIGNALING;NA;NA
1460;VIBAEv3_A10101;231	824437691457;0	150636544042628;0	334564645413122;0	450246450447929;0	652532746368427;0	702378997827126;CDS;-3;106629;107315;no;cpxR;Transcriptional regulatory protein cpxR;228;COG0745;K;Transcription;INFORMATION STORAGE AND PROCESSING;NA;NA
1461;VIBAEv3_A10102;311	929517118301;-0	877719054807633;0	398467506899457;-2	20273683452213;0	0276133024869955;0	0453183023168925;CDS;3;107505;108005;no;;conserved hypothetical protein;149;COG3678;N;Cell motility;CELLULAR PROCESSES AND SIGNALING;Significant;Down
1462;VIBAEv3_A10102;311	929517118301;-0	877719054807633;0	398467506899457;-2	20273683452213;0	0276133024869955;0	0453183023168925;CDS;3;107505;108005;no;;conserved hypothetical protein;149;COG3678;P;Inorganic ion transport and metabolism;METABOLISM;Significant;Down
1463;VIBAEv3_A10102;311	929517118301;-0	877719054807633;0	398467506899457;-2	20273683452213;0	0276133024869955;0	0453183023168925;CDS;3;107505;108005;no;;conserved hypothetical protein;149;COG3678;U;Intracellular trafficking	secretion	and vesicular transport;CELLULAR PROCESSES AND SIGNALING;Significant;Down
1464;VIBAEv3_A10102;311	929517118301;-0	877719054807633;0	398467506899457;-2	20273683452213;0	0276133024869955;0	0453183023168925;CDS;3;107505;108005;no;;conserved hypothetical protein;149;COG3678;T;Signal transduction mechanisms;CELLULAR PROCESSES AND SIGNALING;Significant;Down
1465;VIBAEv3_A10103;547	84878119326;0	692767890219481;0	284905654345421;2	43156946748261;0	0150335651619114;0	0265018829834032;CDS;3;108045;109019;no;fieF;Cation-efflux pump fieF;308;COG0053;P;Inorganic ion transport and metabolism;METABOLISM;Significant;Up
1466;VIBAEv3_A10104;2091	50005420855;-2	79526934819546;0	3899476029665;-7	1683203767138;7	59234631943762e-13;1	20813571661013e-11;CDS;2;109280;110242;no;pfkA;6-phosphofructokinase isozyme 1;320;COG0205;G;Carbohydrate transport and metabolism;METABOLISM;Significant;Down
1467;VIBAEv3_A10105;355	439878414036;0	688385322084164;0	312993212718802;2	19936182035558;0	0278522051501753;0	0456209309406981;CDS;-1;110435;111442;no;glpX;Fructose-1	6-bisphosphatase class 2;335;COG1494;G;Carbohydrate transport and metabolism;METABOLISM;Significant;Up
1468;VIBAEv3_A10106;480	048309686819;-1	98959982722948;0	383106866068946;-5	19332855514895;2	06567166696334e-07;1	44321133994016e-06;CDS;1;111760;112002;no;zapB;Cell division protein zapB;79;COG3074;S;Function unknown;POORLY CHARACTERIZED;Significant;Down
1469;VIBAEv3_A10107;796	179081376526;-0	460606879048159;0	29030626083864;-1	58662399397641;0	112597829821025;0	152944471860108;CDS;-2;112078;112968;no;metF;5	10-methylenetetrahydrofolate reductase;293;COG0685;E;Amino acid transport and metabolism;METABOLISM;NA;NA
1470;VIBAEv3_A10108;650	39886493912;-0	0878785336651639;0	320622891105657;-0	274086898044359;0	784017842283087;0	820689011994677;CDS;-3;113202;115613;no;metL;"Bifunctional aspartokinase/homoserine dehydrogenase 2 [Includes: Aspartokinase ; Homoserine dehydrogenase]";437;COG0460	COG0527;E;Amino acid transport and metabolism;METABOLISM;NA;NA
1471;VIBAEv3_A10109;452	569051701096;0	0399494625862782;0	308371924978335;0	129549609903966;0	896922772622244;0	915964324896069;CDS;-1;115613;116779;no;metB;cystathionine gamma-synthase;388;COG0626;E;Amino acid transport and metabolism;METABOLISM;NA;NA
1472;VIBAEv3_A10110;167	874494831727;-0	854480830849158;0	407724141485982;-2	09573273668549;0	0361059061190484;0	0569341435976705;CDS;1;117064;117387;no;metJ;Met repressor;105;COG3060;E;Amino acid transport and metabolism;METABOLISM;NA;NA
1473;VIBAEv3_A10110;167	874494831727;-0	854480830849158;0	407724141485982;-2	09573273668549;0	0361059061190484;0	0569341435976705;CDS;1;117064;117387;no;metJ;Met repressor;105;COG3060;K;Transcription;INFORMATION STORAGE AND PROCESSING;NA;NA
1474;VIBAEv3_A10111;575	52290050521;-1	09601774255441;0	331455867429382;-3	3066777518667;0	000944094309609853;0	00248024776253436;CDS;-2;117544;118821;no;;NAD-dependent malic enzyme;425;COG0281;C;Energy production and conversion;METABOLISM;Significant;Down
1475;VIBAEv3_A10112;1406	053511983;-4	58933876856503;0	439772130454844;-10	43571988934;1	70317828340253e-25;6	47981919639961e-23;CDS;-2;119038;119256;no;rpmE;50S ribosomal subunit protein L31;72;COG0254;J;Translation	ribosomal structure and biogenesis;INFORMATION STORAGE AND PROCESSING;Significant;Down
1476;VIBAEv3_A10113;1192	42944459576;-1	0665096011272;0	357066604572084;-2	98686460024826;0	00281854524403228;0	00620495099751452;CDS;1;119524;121725;no;priA;Primosome factor n' (replication factor Y);733;COG1198;L;Replication	recombination and repair;INFORMATION STORAGE AND PROCESSING;Significant;Down
1477;VIBAEv3_A10114;740	414627159576;-1	12272821476838;0	34822518385317;-3	22414422284226;0	00126349748465915;0	00316063178320295;CDS;2;122009;123016;no;cytR;HTH-type transcriptional repressor cytR;335;COG1609;K;Transcription;INFORMATION STORAGE AND PROCESSING;Significant;Down
1478;VIBAEv3_A10115;416	596760705644;0	531744207006816;0	311726331771055;1	70580458822885;0	0880444685840599;0	122944978653417;CDS;1;123118;123660;no;;putative SPOR domain containing superfamily protein;167;COG3087;D;Cell cycle control	cell division	chromosome partitioning;CELLULAR PROCESSES AND SIGNALING;NA;NA
1479;VIBAEv3_A10116;298	925881540778;-1	04604387713316;0	361235175734462;-2	89574201904991;0	00378263225089504;0	00793499547368207;CDS;1;123784;124350;no;hslV;ATP-dependent protease hslV;173;COG5405;O;Posttranslational modification	protein turnover	chaperones;CELLULAR PROCESSES AND SIGNALING;Significant;Down
1480;VIBAEv3_A10117;935	221986451622;-0	980734682042176;0	311230203283273;-3	15115522753278;0	00162626035094459;0	00389353522237021;CDS;2;124388;125719;no;hslU;ATP-dependent hsl protease ATP-binding subunit hslU;443;COG1220;O;Posttranslational modification	protein turnover	chaperones;CELLULAR PROCESSES AND SIGNALING;Significant;Down
1481;VIBAEv3_A10118;232	799092639232;0	762413269614795;0	310979321373031;2	45165262516041;0	0142201866383661;0	0252917471659848;CDS;1;125830;126747;no;menA;1	4-dihydroxy-2-naphthoate octaprenyltransferase;298;COG1575;H;Coenzyme transport and metabolism;METABOLISM;Significant;Up
1482;VIBAEv3_A10119;788	481249644882;-1	18690204987418;0	309002483655214;-3	84107608403086;0	000122496136221758;0	000438534071931615;CDS;2;126824;127342;no;rraA;Regulator of ribonuclease activity A;161;COG0684;H;Coenzyme transport and metabolism;METABOLISM;Significant;Down
1483;VIBAEv3_A10120;465	658236434646;2	27708460812504;1	25331432521665;1	81685038007638;0	0692400262054446;0	0996799138870951;CDS;-1;127421;128794;no;;exported protein of unknown function;364;COG0419;L;Replication	recombination and repair;INFORMATION STORAGE AND PROCESSING;NA;NA
1484;VIBAEv3_A10121;413	505248554597;1	99801903963946;0	47295911887075;4	22450685465158;2	39464563592233e-05;0	000107182801992887;CDS;-1;129560;130906;no;vcmB;Multidrug efflux pump VcmB;448;COG0534;V;Defense mechanisms;CELLULAR PROCESSES AND SIGNALING;Significant;Up
1485;VIBAEv3_A10122;1666	64200241373;-3	22300924913177;0	40282210825008;-8	00107338480751;1	23339248985894e-15;3	24638211953437e-14;CDS;-2;131041;131814;no;tpiA;triosephosphate isomerase;257;COG0149;G;Carbohydrate transport and metabolism;METABOLISM;Significant;Down
1486;VIBAEv3_A10123;119	616957844643;1	02160526407531;0	460231902468709;2	2197619473908;0	0264349312595071;0	0436755575685106;CDS;2;132104;132451;no;;putative 5-carboxymethyl-2-hydroxymuconate delta-isomerase;110;COG3232;E;Amino acid transport and metabolism;METABOLISM;Significant;Up
1487;VIBAEv3_A10124;140	805027769653;0	738374529535054;0	370986457572296;1	9903004933574;0	0465578437074615;0	0706983221755176;CDS;2;132503;132928;no;;conserved hypothetical protein;141;COG3152;S;Function unknown;POORLY CHARACTERIZED;NA;NA
1488;VIBAEv3_A10125;114	534646925835;0	745331644285979;0	376187623988483;1	98127635455864;0	0475602905739787;0	0719594418120393;NA;NA;NA;NA;NA;NA;NA;NA;NA;NA;NA;NA;NA;NA
1489;VIBAEv3_A10126;315	843263178412;0	158340599315556;0	361771744901111;0	437680945367467;0	661617584188703;0	71069547993576;CDS;-3;133428;134045;no;;putative transcriptional regulator;204;COG2345;K;Transcription;INFORMATION STORAGE AND PROCESSING;NA;NA
1490;VIBAEv3_A10127;364	202817199555;-2	4935785989488;0	415446719066797;-6	00216221360475;1	94707029721143e-09;1	85192936223405e-08;CDS;2;134297;134587;no;groS;10 kDa chaperonin;96;COG0234;O;Posttranslational modification	protein turnover	chaperones;CELLULAR PROCESSES AND SIGNALING;Significant;Down
1491;VIBAEv3_A10128;1969	41226507833;-2	19690385465803;0	464246134120521;-4	73219633550616;2	22103425157237e-06;1	28740004748343e-05;CDS;2;134663;136300;no;groL;60 kDa chaperonin;545;COG0459;O;Posttranslational modification	protein turnover	chaperones;CELLULAR PROCESSES AND SIGNALING;Significant;Down
1492;VIBAEv3_A10129;98	5435927752422;1	71267854032156;0	487490390955691;3	51325599867511;0	000442650767912466;0	00130641287991091;CDS;3;136476;136757;no;;transposase;90;COG1943;L;Replication	recombination and repair;INFORMATION STORAGE AND PROCESSING;Significant;Up
1493;VIBAEv3_A10130;311	822205791443;1	92997521598418;0	458032563549924;4	21362009946662;2	51309856940867e-05;0	000111886356521014;NA;NA;NA;NA;NA;NA;NA;NA;NA;NA;NA;NA;Significant;Up
1494;VIBAEv3_A10131;422	516137231841;1	90097548069404;0	513269622233434;3	70365865881983;0	000212512165304222;0	00070194428713352;NA;NA;NA;NA;NA;NA;NA;NA;NA;NA;NA;NA;Significant;Up
1495;VIBAEv3_A10132;190	585516890739;0	554883496300462;0	329671100824791;1	68314266829037;0	0923474762226688;0	128226339745146;CDS;-1;139712;140221;no;;putative MgtC/SapB transporter;148;COG1285;S;Function unknown;POORLY CHARACTERIZED;NA;NA
1496;VIBAEv3_A10133;252	984772772548;0	0209018162094912;0	328752265325609;0	0635792309713494;0	949305269560885;0	958235058637797;CDS;-3;140346;141368;no;;putative Lysine 2	3-aminomutase;338;COG1509;E;Amino acid transport and metabolism;METABOLISM;NA;NA
1497;VIBAEv3_A10134;416	19676283562;-1	80944245870749;0	404978256271467;-4	4679990362114;7	89546615771672e-06;3	99546866626898e-05;CDS;3;141402;141968;no;efp;Elongation factor EF-P;188;COG0231;J;Translation	ribosomal structure and biogenesis;INFORMATION STORAGE AND PROCESSING;Significant;Down
1498;VIBAEv3_A10136;630	51920129723;-3	09878851500417;0	439255208880715;-7	05464261402915;1	7304489378393e-12;2	58640314459195e-11;CDS;-1;142109;142486;no;frdD;Fumarate reductase subunit D;119;COG3080;C;Energy production and conversion;METABOLISM;Significant;Down
1499;VIBAEv3_A10137;867	224062059529;-3	14196879405597;0	402918465185205;-7	7980263143605;6	28828990983629e-15;1	36354887423134e-13;CDS;-3;142500;142883;no;frdC;Fumarate reductase subunit C;126;COG3029;C;Energy production and conversion;METABOLISM;Significant;Down
1500;VIBAEv3_A10138;2203	74172447806;-3	72414810705155;0	4102213275952;-9	07838734003243;1	10195385360035e-19;9	41158546391319e-18;CDS;-1;142886;143659;no;frdB;Fumarate reductase iron-sulfur subunit;245;COG0479;C;Energy production and conversion;METABOLISM;Significant;Down
1501;VIBAEv3_A10139;5969	86067712062;-3	58065325376161;0	409103855873205;-8	75243095941723;2	08805265594455e-18;1	15245536410789e-16;CDS;-2;143659;145473;no;frdA;Fumarate reductase flavoprotein subunit;601;COG1053;C;Energy production and conversion;METABOLISM;Significant;Down
1502;VIBAEv3_A10140;365	193129498369;0	462247235241248;0	286589663186032;1	61292361386109;0	106761104208782;0	145868501832763;CDS;2;145691;146698;no;poxA;Putative lysyl-tRNA synthetase;321;COG2269;J;Translation	ribosomal structure and biogenesis;INFORMATION STORAGE AND PROCESSING;NA;NA
1503;VIBAEv3_A10141;484	127713382888;-2	08031610617918;0	415479542692541;-5	00702415502232;5	52779922543789e-07;3	59221114261764e-06;CDS;2;146849;147283;no;yibN;putative rhodanese-related sulfurtransferase;144;COG0607;P;Inorganic ion transport and metabolism;METABOLISM;Significant;Down
1504;VIBAEv3_A10142;808	818264061191;-2	63716646514289;0	390913824097813;-6	74615811100871;1	51811185852847e-11;1	96089448393261e-10;CDS;2;147452;147919;no;secB;Protein-export protein secB;153;COG1952;U;Intracellular trafficking	secretion	and vesicular transport;CELLULAR PROCESSES AND SIGNALING;Significant;Down
1505;VIBAEv3_A10143;432	185023512865;-0	0669649004231638;0	492199335809039;-0	136052399000279;0	891779857620282;0	911941787781178;CDS;2;148187;149227;no;gpsA;Glycerol-3-phosphate dehydrogenase [NAD(P)+];338;COG0240;C;Energy production and conversion;METABOLISM;NA;NA
1506;VIBAEv3_A10144;591	797067020787;-0	802045865965421;0	358616046342843;-2	23650300689181;0	0253188405631312;0	0419640981214669;CDS;1;149320;150141;no;cysE;serine acetyltransferase;270;COG1045;E;Amino acid transport and metabolism;METABOLISM;Significant;Down
1507;VIBAEv3_A10145;207	279773123565;0	679060687691634;0	393311923544071;1	7265194545152;0	0842540024418583;0	118124958197379;CDS;-2;150187;150726;no;aphA;Transcriptional regulator PadR family;179;COG1695;K;Transcription;INFORMATION STORAGE AND PROCESSING;NA;NA
1508;VIBAEv3_A10145;207	279773123565;0	679060687691634;0	393311923544071;1	7265194545152;0	0842540024418583;0	118124958197379;;NA;NA;VERO;VIBAEv3_A10145;aphA;Transcriptional regulator PadR family;;;;Virulence;;NA;NA
1509;VIBAEv3_A10146;1861	58925550152;-1	7494923586622;0	345952505644204;-5	05703045972867;4	25835244264507e-07;2	8468378550271e-06;CDS;-1;151088;153721;no;ppc;phosphoenolpyruvate carboxylase;877;COG2352;C;Energy production and conversion;METABOLISM;Significant;Down
1510;VIBAEv3_A10147;1222	31827230489;-1	71992440302312;0	360120870090786;-4	77596425497232;1	78848162360019e-06;1	06016934770068e-05;CDS;-2;153958;155094;no;argE;acetylornithine deacetylase;378;COG0624;E;Amino acid transport and metabolism;METABOLISM;Significant;Down
1511;VIBAEv3_A10148;1598	87962969004;-2	79602946933862;0	388604316370155;-7	19505510246399;6	24355454279014e-13;1	0127626264177e-11;CDS;3;155250;156251;no;argC;N-acetyl-gamma-glutamyl-phosphate reductase;333;COG0002;E;Amino acid transport and metabolism;METABOLISM;Significant;Down
1512;VIBAEv3_A10149;1012	16306033804;-1	49130180791085;0	385765241597828;-3	86582731438925;0	000110713256559942;0	000402200502346666;CDS;2;156275;157069;no;argB;acetylglutamate kinase;262;COG0548;E;Amino acid transport and metabolism;METABOLISM;Significant;Down
1513;VIBAEv3_A10150;3433	98396175028;-2	59264744502567;0	346218267849237;-7	4884767379018;6	96775332146921e-14;1	28458359693166e-12;CDS;2;157169;158389;no;argG;Argininosuccinate synthase (Citrulline--aspartate ligase);406;COG0137;E;Amino acid transport and metabolism;METABOLISM;Significant;Down
1514;VIBAEv3_A10152;4143	06089436083;-3	00546251600207;0	401888322446207;-7	47835243808149;7	52601418567792e-14;1	37538730860533e-12;CDS;1;158629;160503;no;argHA;"Bifunctional protein argHA [Includes: Argininosuccinate lyase ; Amino-acid acetyltransferase]";467;COG1246	COG0165;E;Amino acid transport and metabolism;METABOLISM;Significant;Down
1515;VIBAEv3_A10153;401	163057097658;1	53528380804177;0	362903688884318;4	23055442826089;2	33116027795294e-05;0	000104905567482031;CDS;-3;161106;162581;no;MerA;Mercuric reductase;491;COG1249;C;Energy production and conversion;METABOLISM;Significant;Up
1516;VIBAEv3_A10154;327	195382556733;0	654048159054838;0	319955611619446;2	04418405335788;0	0409353679457424;0	0633091333528942;CDS;-3;162663;163391;no;;hybrid peroxiredoxin with glutaredoxin domain;171;COG0695	COG0678;O;Posttranslational modification	protein turnover	chaperones;CELLULAR PROCESSES AND SIGNALING;NA;NA
1517;VIBAEv3_A10155;324	124823121187;0	525602689587308;0	292392537884708;1	79759269299327;0	0722415771340029;0	103431748308519;CDS;2;163550;164440;no;oxyR;"Hydrogen peroxide-inducible genes activator; DNA-binding transcriptional dual regulator";296;COG0583;K;Transcription;INFORMATION STORAGE AND PROCESSING;NA;NA
1518;VIBAEv3_A10156;1384	33284095557;-1	31248400038602;0	359301094858901;-3	65288060394426;0	000259314824580814;0	000831595816759163;CDS;-2;164500;167019;no;mrcA;"fused penicillin-binding protein 1a: Peptidoglycan glycosyltransferase ; murein transpeptidase";839;COG5009;M;Cell wall/membrane/envelope biogenesis;CELLULAR PROCESSES AND SIGNALING;Significant;Down
1519;VIBAEv3_A10157;357	928040858094;0	885490083981342;0	315470939841717;2	8068832090386;0	00500233744332594;0	0101073434783158;CDS;3;167163;168179;no;;Pili assembly protein PilM;334;COG4972;N;Cell motility;CELLULAR PROCESSES AND SIGNALING;Significant;Up
1520;VIBAEv3_A10157;357	928040858094;0	885490083981342;0	315470939841717;2	8068832090386;0	00500233744332594;0	0101073434783158;CDS;3;167163;168179;no;;Pili assembly protein PilM;334;COG4972;U;Intracellular trafficking	secretion	and vesicular transport;CELLULAR PROCESSES AND SIGNALING;Significant;Up
1521;VIBAEv3_A10158;316	08162992427;2	42676561926378;0	71582897305537;3	39014724272144;0	000698550928778838;0	0019157507450455;CDS;1;168163;168765;no;;PilN;184;COG3166;N;Cell motility;CELLULAR PROCESSES AND SIGNALING;Significant;Up
1522;VIBAEv3_A10158;316	08162992427;2	42676561926378;0	71582897305537;3	39014724272144;0	000698550928778838;0	0019157507450455;CDS;1;168163;168765;no;;PilN;184;COG3166;U;Intracellular trafficking	secretion	and vesicular transport;CELLULAR PROCESSES AND SIGNALING;Significant;Up
1523;VIBAEv3_A10159;110	653267926446;1	9107479843627;0	54084212281284;3	53291266298783;0	00041100822612839;0	00122599388905724;CDS;2;168743;169351;no;pilO;Type IV pilus assembly protein PilO;187;COG3167;N;Cell motility;CELLULAR PROCESSES AND SIGNALING;Significant;Up
1524;VIBAEv3_A10159;110	653267926446;1	9107479843627;0	54084212281284;3	53291266298783;0	00041100822612839;0	00122599388905724;CDS;2;168743;169351;no;pilO;Type IV pilus assembly protein PilO;187;COG3167;U;Intracellular trafficking	secretion	and vesicular transport;CELLULAR PROCESSES AND SIGNALING;Significant;Up
1525;VIBAEv3_A10160;110	602034764229;1	88805072411752;0	526892015277827;3	58337319483188;0	000339185460987058;0	00104836865157373;CDS;3;169338;169856;no;;Pili assembly protein PilP;161;COG3168;N;Cell motility;CELLULAR PROCESSES AND SIGNALING;Significant;Up
1526;VIBAEv3_A10160;110	602034764229;1	88805072411752;0	526892015277827;3	58337319483188;0	000339185460987058;0	00104836865157373;CDS;3;169338;169856;no;;Pili assembly protein PilP;161;COG3168;U;Intracellular trafficking	secretion	and vesicular transport;CELLULAR PROCESSES AND SIGNALING;Significant;Up
1527;VIBAEv3_A10161;658	306924871269;1	66942622581564;0	433446207282301;3	85151882233071;0	000117387505589341;0	000422543736037635;CDS;2;169901;171592;no;;putative Type IV pilus secretin PilQ;540;COG4796;U;Intracellular trafficking	secretion	and vesicular transport;CELLULAR PROCESSES AND SIGNALING;Significant;Up
1528;VIBAEv3_A10162;1312	59991537541;-2	81776199057814;0	379815680067585;-7	41876162162854;1	18220466125587e-13;2	12340193448748e-12;CDS;2;171779;172300;no;aroK;shikimate kinase I;171;COG0703;E;Amino acid transport and metabolism;METABOLISM;Significant;Down
1529;VIBAEv3_A10163;663	357280783184;-1	2863192188496;0	342322241781568;-3	75762676756009;0	000171532473940855;0	00059180824686107;CDS;2;172325;173413;no;aroB;3-dehydroquinate synthase;362;COG0337;E;Amino acid transport and metabolism;METABOLISM;Significant;Down
1530;VIBAEv3_A10164;824	19499209872;-0	0543754983094506;0	307685796864869;-0	176724109021294;0	859725102672809;0	885104441497099;CDS;2;173462;174961;no;;conserved protein of unknown function;86;COG3266;S;Function unknown;POORLY CHARACTERIZED;NA;NA
1531;VIBAEv3_A10165;336	986390206872;0	501740002069767;0	297404378260671;1	68706326720583;0	0915911872627665;0	1273452221577;CDS;2;175031;175858;no;dam;DNA adenine methylase;269;COG0338;L;Replication	recombination and repair;INFORMATION STORAGE AND PROCESSING;NA;NA
1532;VIBAEv3_A10166;796	273400307551;-2	96570759879447;0	425024212488685;-6	97773800092255;2	99970385004289e-12;4	22685542506044e-11;CDS;1;175972;176643;no;rpe;D-ribulose-5-phosphate 3-epimerase;222;COG0036;G;Carbohydrate transport and metabolism;METABOLISM;Significant;Down
1533;VIBAEv3_A10167;37	118420364295;0	337984033585572;0	519479925055236;0	650620009136319;0	515291810699247;0	573688807602115;fCDS;3;176724;176849;pseudo;gph;fragment of phosphoglycolate phosphatase (part 1);41;COG0546;R;General function prediction only;POORLY CHARACTERIZED;NA;NA
1534;VIBAEv3_A10168;150	774221260691;0	715795083496489;0	383418988621032;1	86687437174369;0	0619191335465683;0	0903842252851023;fCDS;3;176886;177410;pseudo;gph;fragment of phosphoglycolate phosphatase (part 2);173;COG0546;R;General function prediction only;POORLY CHARACTERIZED;NA;NA
1535;VIBAEv3_A10169;610	703620132085;-0	445801471497332;0	30858330729972;-1	44467137706945;0	148550213369676;0	194579856949012;CDS;3;177549;178565;no;trpS;tryptophanyl-tRNA synthetase;338;COG0180;J;Translation	ribosomal structure and biogenesis;INFORMATION STORAGE AND PROCESSING;NA;NA
1536;VIBAEv3_A10170;881	854301235855;2	32660881818543;0	529732840479056;4	39204187545065;1	12291064012166e-05;5	45804997550426e-05;CDS;2;178913;181528;no;;putative extracellular nuclease;856;COG2374;R;General function prediction only;POORLY CHARACTERIZED;Significant;Up
1537;VIBAEv3_A10171;317	620019783072;1	56059085356741;0	42043225678219;3	71187231329849;0	000205731770986452;0	000684954225599285;CDS;3;181671;182249;no;trpG;Anthranilate synthase component II;192;COG0512;E;Amino acid transport and metabolism;METABOLISM;Significant;Up
1538;VIBAEv3_A10171;317	620019783072;1	56059085356741;0	42043225678219;3	71187231329849;0	000205731770986452;0	000684954225599285;CDS;3;181671;182249;no;trpG;Anthranilate synthase component II;192;COG0512;H;Coenzyme transport and metabolism;METABOLISM;Significant;Up
1539;VIBAEv3_A10172;34	223317265615;2	62933369945703;0	718124948262721;3	66138748670113;0	000250853023046435;0	000810046220254112;NA;NA;NA;NA;NA;NA;NA;NA;NA;NA;NA;NA;Significant;Up
1540;VIBAEv3_A10173;1891	47875266152;-2	58589130046843;0	379490555918553;-6	81411239394169;9	48475321357552e-12;1	2482293144281e-10;CDS;3;182628;183839;no;aruC;Succinylornithine transaminase/acetylornithine aminotransferase;397;COG4992;E;Amino acid transport and metabolism;METABOLISM;Significant;Down
1541;VIBAEv3_A10174;888	43978379114;-1	16956436389598;0	312668091366998;-3	7405939275178;0	000183585922297533;0	00062373762631127;CDS;3;183906;184925;no;astA;Arginine N-succinyltransferase;339;COG3138;E;Amino acid transport and metabolism;METABOLISM;Significant;Down
1542;VIBAEv3_A10175;1163	63654143038;-1	80553289936681;0	336563620323822;-5	36461099874559;8	11238603633946e-08;6	15042310907258e-07;CDS;1;184954;186411;no;astD;N-succinylglutamate 5-semialdehyde dehydrogenase;485;COG1012;C;Energy production and conversion;METABOLISM;Significant;Down
1543;VIBAEv3_A10176;123	226702828503;-2	22161470907351;0	418275806442087;-5	31136316004235;1	08808256498986e-07;8	07380413915352e-07;NA;NA;NA;NA;NA;NA;NA;NA;NA;NA;NA;NA;Significant;Down
1544;VIBAEv3_A10177;748	572180131659;-2	22067033953491;0	374419968431005;-5	93096129151593;3	01166213874475e-09;2	78229714142313e-08;NA;NA;NA;NA;NA;NA;NA;NA;NA;NA;NA;NA;Significant;Down
1545;VIBAEv3_A10178;4203	2341593983;-4	76236069809495;0	569465932181884;-8	36285443775042;6	12187280405605e-17;2	24737172675215e-15;CDS;-2;187642;188274;no;crp;Catabolite gene activator;210;COG0664;T;Signal transduction mechanisms;CELLULAR PROCESSES AND SIGNALING;Significant;Down
1546;VIBAEv3_A10179;778	355168298597;-1	02422529533215;0	336318110717004;-3	04540630639421;0	00232366164711907;0	00526503735419237;CDS;-3;188517;189386;no;cfxP;phosphoribulokinase;289;COG3954;C;Energy production and conversion;METABOLISM;Significant;Down
1547;VIBAEv3_A10180;94	8535355923624;0	225206683007594;0	407350828536229;0	552856818327458;0	580361458250467;0	634817747720387;CDS;-2;189463;189675;no;;conserved hypothetical protein;65;COG3089;S;Function unknown;POORLY CHARACTERIZED;NA;NA
1548;VIBAEv3_A10181;500	121410175396;-0	641530350509103;0	382493709045026;-1	67723111606414;0	0934972966114467;0	129693797255189;CDS;-2;189745;190722;no;;putative yheT related alpha/beta-hydrolase;322;COG0429;R;General function prediction only;POORLY CHARACTERIZED;NA;NA
1549;VIBAEv3_A10182;209	463692504938;-0	358062283702018;0	345973409068659;-1	03494162937522;0	300696171706667;0	358931397202625;NA;NA;NA;NA;NA;NA;NA;NA;NA;NA;NA;NA;NA;NA
1550;VIBAEv3_A10183;663	189776850718;-0	573973477443061;0	310869126066992;-1	8463508573681;0	064841277751806;0	09412443544617;CDS;-2;191263;193182;no;;putative Glutathione-regulated potassium-efflux system ATP-binding protein;639;COG0488;R;General function prediction only;POORLY CHARACTERIZED;NA;NA
1551;VIBAEv3_A10184;215	989949842674;0	822055750158499;0	386879836478462;2	12483482634088;0	0336003977314849;0	0533855977624389;CDS;1;193315;193905;no;kefG;Glutathione-regulated potassium-efflux system ancillary protein kefG;185;COG2249;R;General function prediction only;POORLY CHARACTERIZED;NA;NA
1552;VIBAEv3_A10185;448	337572163256;1	14842474087822;0	335504180510867;3	4229819107754;0	00061938199003238;0	00172922857123783;CDS;2;193886;195688;no;kefB;Glutathione-regulated potassium-efflux system protein kefB;399;COG1226	COG0475;P;Inorganic ion transport and metabolism;METABOLISM;Significant;Up
1553;VIBAEv3_A10186;106	493613187027;0	54912247192055;0	376131321273441;1	45992221562784;0	144311452864158;0	190038838966804;CDS;2;195719;195919;no;;conserved hypothetical protein;37;COG3529;R;General function prediction only;POORLY CHARACTERIZED;NA;NA
1554;VIBAEv3_A10187;1130	05158298986;-2	24138682126624;0	383830533393094;-5	83952194071741;5	23508222358994e-09;4	6416989630771e-08;CDS;1;196015;196620;no;slyD;FKBP-type peptidyl-prolyl cis-trans isomerase slyD;201;COG1047;O;Posttranslational modification	protein turnover	chaperones;CELLULAR PROCESSES AND SIGNALING;Significant;Down
1555;VIBAEv3_A10188;693	565924728603;1	19680405171933;0	405349933510455;2	9525206562997;0	00315190981385351;0	00680636871567437;CDS;1;196801;197742;no;iaaA;Isoaspartyl peptidase;308;COG1446;E;Amino acid transport and metabolism;METABOLISM;Significant;Up
1556;VIBAEv3_A10189;3704	06202707833;-3	26988412574486;0	398432565217098;-8	20686964671969;2	27029816631711e-16;7	09044613883368e-15;CDS;1;197872;199188;no;purA;adenylosuccinate synthetase;437;COG0104;F;Nucleotide transport and metabolism;METABOLISM;Significant;Down
1557;VIBAEv3_A10190;684	873321828949;-1	12845952519211;0	52402292997211;-2	15345447813165;0	0312829780370898;0	0502762147024657;CDS;3;199407;200042;no;;"Sodium-type polar flagellar protein motX; TPR repeat-containing protein";192;COG0790;R;General function prediction only;POORLY CHARACTERIZED;NA;NA
1558;VIBAEv3_A10191;3947	01689761318;-2	00154871814998;0	373892091063947;-5	35327910374989;8	63744626490276e-08;6	51310137272397e-07;CDS;3;200175;202625;no;rnr;exoribonuclease R (exoribonuclease II);815;COG0557;K;Transcription;INFORMATION STORAGE AND PROCESSING;Significant;Down
1559;VIBAEv3_A10192;790	192050664594;-1	76236544301031;0	492819731633939;-3	57608539164454;0	000348777766995667;0	00106993092567007;CDS;2;202643;203383;no;rlmB;23S rRNA (Gm2251)-methyltransferase;246;COG0566;J;Translation	ribosomal structure and biogenesis;INFORMATION STORAGE AND PROCESSING;Significant;Down
1560;VIBAEv3_A10193;2338	55249049448;-5	23481387852155;0	459855823561029;-11	3835980981696;5	04734158427091e-30;7	04104151005791e-27;NA;NA;NA;NA;NA;NA;NA;NA;NA;NA;NA;NA;Significant;Down
1561;VIBAEv3_A10194;6898	12995168903;-5	18028109199315;0	698410249089222;-7	41724666662412;1	1958011695964e-13;2	13864439947048e-12;CDS;1;203776;204087;no;rpsJ;30S ribosomal subunit protein S10;103;COG0051;J;Translation	ribosomal structure and biogenesis;INFORMATION STORAGE AND PROCESSING;Significant;Down
1562;VIBAEv3_A10195;6198	0586620774;-4	26984027090901;0	54518231648809;-7	83194931635734;4	80363190488806e-15;1	09853549300309e-13;CDS;3;204102;204731;no;rplC;50S ribosomal subunit protein L3;209;COG0087;J;Translation	ribosomal structure and biogenesis;INFORMATION STORAGE AND PROCESSING;Significant;Down
1563;VIBAEv3_A10196;4096	08686513409;-4	81572720274354;0	52041994880078;-9	2535407488521;2	17176550469514e-20;2	2167899114998e-18;CDS;1;204748;205350;no;rplD;50S ribosomal subunit protein L4;200;COG0088;J;Translation	ribosomal structure and biogenesis;INFORMATION STORAGE AND PROCESSING;Significant;Down
1564;VIBAEv3_A10197;1257	16168750939;-4	18401129262304;0	53025935063404;-7	89049978585035;3	0097873288929e-15;7	23905745483724e-14;CDS;3;205347;205649;no;rplW;50S ribosomal subunit protein L23;100;COG0089;J;Translation	ribosomal structure and biogenesis;INFORMATION STORAGE AND PROCESSING;Significant;Down
1565;VIBAEv3_A10198;6633	63475226835;-4	98324263324759;0	51527851499023;-9	67096917157913;4	00566478005849e-22;6	98487796022699e-20;CDS;1;205666;206490;no;rplB;50S ribosomal subunit protein L2;274;COG0090;J;Translation	ribosomal structure and biogenesis;INFORMATION STORAGE AND PROCESSING;Significant;Down
1566;VIBAEv3_A10199;2793	91945675355;-4	93622649254047;0	631360268169181;-7	81839900514257;5	34993831008493e-15;1	20373611976911e-13;CDS;3;206511;206789;no;rpsS;30S ribosomal subunit protein S19;92;COG0185;J;Translation	ribosomal structure and biogenesis;INFORMATION STORAGE AND PROCESSING;Significant;Down
1567;VIBAEv3_A10200;2668	91427010579;-4	05508613817008;0	692973068282867;-5	85172256148174;4	86507693683913e-09;4	33198871929186e-08;CDS;1;206800;207132;no;rplV;50S ribosomal subunit protein L22;110;COG0091;J;Translation	ribosomal structure and biogenesis;INFORMATION STORAGE AND PROCESSING;Significant;Down
1568;VIBAEv3_A10201;4540	33226113608;-4	39129969186858;0	464287888852217;-9	45813965280135;3	13470428433191e-21;4	37291247664302e-19;CDS;3;207150;207848;no;rpsC;30S ribosomal subunit protein S3;232;COG0092;J;Translation	ribosomal structure and biogenesis;INFORMATION STORAGE AND PROCESSING;Significant;Down
1569;VIBAEv3_A10202;2994	38695630081;-4	61111397574417;0	583007533910185;-7	90918420010425;2	59081031201797e-15;6	3406673425703e-14;CDS;2;207860;208270;no;rplP;50S ribosomal subunit protein L16;136;COG0197;J;Translation	ribosomal structure and biogenesis;INFORMATION STORAGE AND PROCESSING;Significant;Down
1570;VIBAEv3_A10203;1134	59486189216;-2	96691224385566;1	13921297097917;-2	60435258326242;0	00920480094748271;0	0172667377701547;CDS;1;208270;208461;no;rpmC;50S ribosomal subunit protein L29;63;COG0255;J;Translation	ribosomal structure and biogenesis;INFORMATION STORAGE AND PROCESSING;Significant;Down
1571;VIBAEv3_A10204;1741	44818387924;-4	98196396233179;0	483085441090169;-10	3128008807077;6	16771156952427e-25;1	98552868603531e-22;CDS;3;208461;208715;no;rpsQ;30S ribosomal subunit protein S17;84;COG0186;J;Translation	ribosomal structure and biogenesis;INFORMATION STORAGE AND PROCESSING;Significant;Down
1572;VIBAEv3_A10205;3314	6896811726;-5	16928540356802;0	602280077814656;-8	58285969266079;9	25432069953576e-18;4	25597056346782e-16;CDS;1;208876;209247;no;rplN;50S ribosomal subunit protein L14;123;COG0093;J;Translation	ribosomal structure and biogenesis;INFORMATION STORAGE AND PROCESSING;Significant;Down
1573;VIBAEv3_A10206;3290	18113119081;-4	34139389247515;0	590225419203096;-7	35548444920715;1	90235903850047e-13;3	37346295598494e-12;CDS;1;209260;209574;no;rplX;50S ribosomal subunit protein L24;104;COG0198;J;Translation	ribosomal structure and biogenesis;INFORMATION STORAGE AND PROCESSING;Significant;Down
1574;VIBAEv3_A10207;7072	48938313079;-5	01590895242691;0	641423688400587;-7	81996212976521;5	28392307349042e-15;1	19530908446256e-13;CDS;3;209589;210128;no;rplE;50S ribosomal subunit protein L5;179;COG0094;J;Translation	ribosomal structure and biogenesis;INFORMATION STORAGE AND PROCESSING;Significant;Down
1575;VIBAEv3_A10208;1909	47724063211;-5	22759623807707;0	500233237451831;-10	450317665228;1	46035260868078e-25;6	47981919639961e-23;CDS;2;210146;210451;no;rpsN;30S ribosomal subunit protein S14;101;COG0199;J;Translation	ribosomal structure and biogenesis;INFORMATION STORAGE AND PROCESSING;Significant;Down
1576;VIBAEv3_A10209;2925	01627765078;-4	91162246786997;0	582437655279195;-8	43287246858301;3	37282204680329e-17;1	31918320241792e-15;CDS;1;210481;210873;no;rpsH;30S ribosomal subunit protein S8;130;COG0096;J;Translation	ribosomal structure and biogenesis;INFORMATION STORAGE AND PROCESSING;Significant;Down
1577;VIBAEv3_A10210;4114	18319134888;-4	76426509863431;0	506513818781815;-9	40599233816077;5	15415230652287e-21;6	53640224327219e-19;CDS;2;210884;211417;no;rplF;50S ribosomal subunit protein L6;177;COG0097;J;Translation	ribosomal structure and biogenesis;INFORMATION STORAGE AND PROCESSING;Significant;Down
1578;VIBAEv3_A10211;1628	79221029461;-4	34777528563157;0	600533361678365;-7	23985637280909;4	49160148171589e-13;7	45926674642103e-12;CDS;2;211427;211780;no;rplR;50S ribosomal subunit protein L18;117;COG0256;J;Translation	ribosomal structure and biogenesis;INFORMATION STORAGE AND PROCESSING;Significant;Down
1579;VIBAEv3_A10212;3486	30130203495;-3	86160636444438;0	551677024906596;-6	99975926149578;2	56402695348757e-12;3	67481260285804e-11;CDS;1;211795;212295;no;rpsE;30S ribosomal subunit protein S5;166;COG0098;J;Translation	ribosomal structure and biogenesis;INFORMATION STORAGE AND PROCESSING;Significant;Down
1580;VIBAEv3_A10213;531	261605304485;-3	79319819120341;0	487952831363043;-7	77369849583109;7	62270533255369e-15;1	64438256787305e-13;CDS;2;212303;212479;no;rpmD;50S ribosomal subunit protein L30;58;COG1841;J;Translation	ribosomal structure and biogenesis;INFORMATION STORAGE AND PROCESSING;Significant;Down
1581;VIBAEv3_A10214;2203	84593621921;-3	9192418484281;0	631731656321383;-6	20396620813672;5	50576127655654e-10;5	60623137284406e-09;CDS;1;212485;212919;no;rplO;50S ribosomal subunit protein L15;144;COG0200;J;Translation	ribosomal structure and biogenesis;INFORMATION STORAGE AND PROCESSING;Significant;Down
1582;VIBAEv3_A10215;6749	08695068032;-4	11717912680137;0	510916353969236;-8	05842109929658;7	72861813364219e-16;2	10027707073328e-14;CDS;3;212940;214274;no;secY;Preprotein translocase subunit secY;444;COG0201;U;Intracellular trafficking	secretion	and vesicular transport;CELLULAR PROCESSES AND SIGNALING;Significant;Down
1583;VIBAEv3_A10216;2837	59325898977;-4	76032994420263;0	63179756762521;-7	53458099260446;4	89905357349435e-14;9	40483449774029e-13;CDS;3;214563;214919;no;rpsM;30S ribosomal subunit protein S13;118;COG0099;J;Translation	ribosomal structure and biogenesis;INFORMATION STORAGE AND PROCESSING;Significant;Down
1584;VIBAEv3_A10217;2813	46431685276;-4	69149487919068;0	60036751310842;-7	81437165862011;5	52378843121802e-15;1	22963056301316e-13;CDS;3;214938;215327;no;rpsK;30S ribosomal subunit protein S11;129;COG0100;J;Translation	ribosomal structure and biogenesis;INFORMATION STORAGE AND PROCESSING;Significant;Down
1585;VIBAEv3_A10218;6156	75828739366;-4	22744536360523;0	643618000895879;-6	56825222060426;5	09092577894569e-11;5	93468645818599e-10;CDS;3;215355;215975;no;rpsD;30S ribosomal subunit protein S4;206;COG0522;J;Translation	ribosomal structure and biogenesis;INFORMATION STORAGE AND PROCESSING;Significant;Down
1586;VIBAEv3_A10219;10294	6623363556;-4	82965806599187;0	473600109129152;-10	1977553908773;2	02907639120401e-24;6	06548906942056e-22;CDS;2;215999;216991;no;rpoA;DNA-directed RNA polymerase subunit alpha;330;COG0202;K;Transcription;INFORMATION STORAGE AND PROCESSING;Significant;Down
1587;VIBAEv3_A10220;2868	28452406169;-5	15541420553372;0	498875147282057;-10	33407704036;4	9414596241373e-25;1	72333404391788e-22;CDS;1;217018;217404;no;rplQ;50S ribosomal subunit protein L17;128;COG0203;J;Translation	ribosomal structure and biogenesis;INFORMATION STORAGE AND PROCESSING;Significant;Down
1588;VIBAEv3_A10221;371	598437622931;-1	54970008800251;0	401546960363567;-3	85932466429179;0	000113700800468737;0	000411980822477633;CDS;-1;217706;218326;no;fklB;FKBP-type 22 kDa peptidyl-prolyl cis-trans isomerase;206;COG0545;O;Posttranslational modification	protein turnover	chaperones;CELLULAR PROCESSES AND SIGNALING;Significant;Down
1589;VIBAEv3_A10222;421	720334796232;0	203023406276682;0	280314109241333;0	724271092975528;0	468899320126074;0	529076207799305;CDS;2;218561;219124;no;;putative Opacity-associated protein A;150;COG3061;M;Cell wall/membrane/envelope biogenesis;CELLULAR PROCESSES AND SIGNALING;NA;NA
1590;VIBAEv3_A10223;247	62132932039;-0	706372551193135;0	355169402279252;-1	98883278418716;0	0467196628462706;0	0708762764521845;CDS;-1;219155;219607;no;;putative ElaA protein;148;COG2153;R;General function prediction only;POORLY CHARACTERIZED;NA;NA
1591;VIBAEv3_A10224;450	120209464917;-0	392349553557096;0	330210430764072;-1	18818037531171;0	234762353629474;0	291277927642855;CDS;2;219785;221170;no;dbpA;ATP-dependent RNA helicase DbpA	specific for 23S rRNA;460;COG0513;L;Replication	recombination and repair;INFORMATION STORAGE AND PROCESSING;NA;NA
1592;VIBAEv3_A10224;450	120209464917;-0	392349553557096;0	330210430764072;-1	18818037531171;0	234762353629474;0	291277927642855;CDS;2;219785;221170;no;dbpA;ATP-dependent RNA helicase DbpA	specific for 23S rRNA;460;COG0513;K;Transcription;INFORMATION STORAGE AND PROCESSING;NA;NA
1593;VIBAEv3_A10224;450	120209464917;-0	392349553557096;0	330210430764072;-1	18818037531171;0	234762353629474;0	291277927642855;CDS;2;219785;221170;no;dbpA;ATP-dependent RNA helicase DbpA	specific for 23S rRNA;460;COG0513;J;Translation	ribosomal structure and biogenesis;INFORMATION STORAGE AND PROCESSING;NA;NA
[truncated: 3,089 more rows]
